# Supplementary material for: Diisopropyl­ammonium nitrite
Source: Acta Crystallogr Sect E Struct Rep Online. 2012 Mar 7;68(Pt 4):o986. doi: 10.1107/S1600536812008574 (PMC3343956; doi:10.1107/S1600536812008574)
Supplement: Supplementary file 2 [file e-68-0o986-Isup2.hkl]

# 
# h,k,l, Fc-squared, Fo-squared, sigma(Fo-squared) and status flag 
# 
data_I
_shelx_title ' 1 in P2(1)/n' 
_shelx_refln_list_code          4 
_shelx_F_calc_maximum      116.72 
_exptl_crystal_F_000       328.00 
_reflns_d_resolution_high  0.7700 
 
loop_ 
 _symmetry_equiv_pos_as_xyz 
 'x, y, z' 
 '-x+1/2, y+1/2, -z+1/2' 
 '-x, -y, -z' 
 'x-1/2, -y-1/2, z-1/2' 
 
_cell_length_a     8.2314 
_cell_length_b     7.7466 
_cell_length_c    14.5834 
_cell_angle_alpha  90.000 
_cell_angle_beta   94.162 
_cell_angle_gamma  90.000 
 
_shelx_F_squared_multiplier     1.000 
 
loop_ 
 _refln_index_h 
 _refln_index_k 
 _refln_index_l 
 _refln_F_squared_calc 
 _refln_F_squared_meas 
 _refln_F_squared_sigma 
 _refln_observed_status 
   2   0   0     2576.64     3017.95    305.53 o 
   4   0   0     1513.52     1957.22     99.89 o 
   6   0   0        0.65        1.78      1.69 o 
   8   0   0        4.41        2.66      1.47 o 
  10   0   0        0.37        0.92      2.34 o 
   1   1   0       41.59       47.05      1.79 o 
   2   1   0      936.34      996.13     28.48 o 
   3   1   0      142.57      149.53      5.74 o 
   4   1   0      239.66      326.48     12.49 o 
   5   1   0        5.16        7.52      1.08 o 
   6   1   0      105.45      110.55      5.90 o 
   7   1   0        4.60        4.48      1.09 o 
   8   1   0        4.56        3.27      1.02 o 
   9   1   0        1.91        3.08      1.61 o 
  10   1   0        7.31        3.97      2.45 o 
   0   2   0    13623.80    14080.19   1117.77 o 
   1   2   0      303.48      273.28      6.44 o 
   2   2   0     1848.77     1840.92     57.72 o 
   3   2   0       97.37      101.54      3.84 o 
   4   2   0      600.37      839.81    183.29 o 
   5   2   0        7.37       11.50      2.89 o 
   6   2   0       29.18       26.26      5.82 o 
   7   2   0       32.14       38.41      6.43 o 
   8   2   0        0.04        1.32      0.77 o 
   9   2   0        0.10        1.48      1.14 o 
  10   2   0        0.13       -0.85      2.07 o 
   1   3   0      378.62      456.64     20.64 o 
   2   3   0       27.00       36.41      1.65 o 
   3   3   0       47.10       42.03      1.81 o 
   4   3   0       80.66       83.16      4.11 o 
   5   3   0       41.27       40.44      2.72 o 
   6   3   0       46.77       40.62      2.54 o 
   7   3   0       12.24       14.46      1.45 o 
   8   3   0        0.02        0.42      0.75 o 
   9   3   0        0.00        2.18      2.60 o 
  10   3   0        4.51        5.05      3.10 o 
   0   4   0      230.22      200.84     12.82 o 
   1   4   0        4.19        3.34      0.40 o 
   2   4   0       49.30       43.35      1.80 o 
   3   4   0        3.34        1.96      0.68 o 
   4   4   0       97.36      112.12      5.33 o 
   5   4   0       34.61       35.74      2.85 o 
   6   4   0       20.56       14.92      1.58 o 
   7   4   0        0.53        0.58      0.62 o 
   8   4   0        0.07       -1.19      1.21 o 
   9   4   0        0.51        1.05      1.35 o 
   1   5   0      169.13      165.44      6.07 o 
   2   5   0       24.77       26.38      1.50 o 
   3   5   0       13.05       13.21      1.22 o 
   4   5   0        9.01        9.82      1.05 o 
   5   5   0       72.50       64.30      3.87 o 
   6   5   0       21.07       22.27      2.39 o 
   7   5   0        0.00        0.16      0.84 o 
   8   5   0        0.09       -0.28      1.04 o 
   9   5   0        1.60        2.66      1.76 o 
   0   6   0       47.93       44.57      3.00 o 
   1   6   0       18.09       19.73      1.29 o 
   2   6   0        3.39        3.77      0.59 o 
   3   6   0        4.85        5.82      0.86 o 
   4   6   0        6.25        7.59      1.02 o 
   5   6   0        4.74        3.47      0.97 o 
   6   6   0        3.69        4.60      1.12 o 
   7   6   0        0.02        0.73      1.10 o 
   8   6   0        0.14       -0.90      1.38 o 
   1   7   0       19.12       16.37      2.36 o 
   2   7   0       20.53       20.78      2.63 o 
   3   7   0       12.85        8.96      1.84 o 
   4   7   0        0.00        0.65      0.88 o 
   5   7   0       15.28       14.73      2.10 o 
   6   7   0        1.02        1.22      1.29 o 
   7   7   0        0.27        2.13      2.13 o 
   0   8   0        0.14        1.16      1.91 o 
   1   8   0        0.27        0.83      1.08 o 
   2   8   0        0.03        0.18      0.88 o 
   3   8   0        0.00        0.15      1.06 o 
   4   8   0        0.42        0.20      0.86 o 
   5   8   0        0.07        2.77      2.07 o 
   6   8   0        3.73        2.08      1.76 o 
   1   9   0        1.06       -0.38      1.05 o 
   2   9   0        0.43        0.72      1.14 o 
   3   9   0        0.42        4.03      2.27 o 
   4   9   0        1.04        2.34      1.83 o 
   0  10   0        2.60        3.71      2.84 o 
   1  10   0        1.02        0.86      1.40 o 
  -9   0   1        4.51        8.72      2.67 o 
  -7   0   1        2.77        1.89      2.00 o 
  -5   0   1        4.80        7.04      1.56 o 
  -3   0   1     2482.38     2888.12    126.67 o 
   3   0   1     2874.99     3009.47    133.41 o 
   5   0   1        0.23        2.05      1.17 o 
   7   0   1      120.49      110.12      8.24 o 
   9   0   1        1.02        0.82      0.93 o 
 -10   1   1        1.95        4.35      2.41 o 
  -9   1   1        0.09        0.16      0.81 o 
  -8   1   1        2.23        1.70      0.75 o 
  -7   1   1       33.94       31.99      2.11 o 
  -6   1   1        1.33        1.97      0.75 o 
  -5   1   1        1.87        1.44      0.52 o 
  -4   1   1        8.70       10.97      0.75 o 
  -3   1   1      112.88      139.36      4.01 o 
  -2   1   1      165.33      167.24      7.07 o 
  -1   1   1     1283.46     1238.99     25.92 o 
   1   1   1      427.93      458.49      7.28 o 
   2   1   1      320.69      299.73      7.74 o 
   3   1   1      102.60      142.27     23.51 o 
   4   1   1        3.81        5.53      0.56 o 
   5   1   1       25.41       44.17      2.14 o 
   6   1   1       23.67       15.41      1.33 o 
   7   1   1        3.53        9.13      1.28 o 
   8   1   1       13.10       15.48      2.47 o 
   9   1   1        0.65        2.54      1.48 o 
  10   1   1        0.00        2.85      3.57 o 
 -10   2   1        0.27        0.58      1.50 o 
  -9   2   1        0.01        1.61      1.55 o 
  -8   2   1        4.41        3.32      1.87 o 
  -7   2   1       11.82       14.07      3.58 o 
  -6   2   1       53.53       58.94      3.18 o 
  -5   2   1       13.47       21.30      1.32 o 
  -4   2   1      189.67      188.38      6.69 o 
  -3   2   1        1.92        9.67      1.72 o 
  -2   2   1      430.09      447.54     13.61 o 
  -1   2   1     2959.78     3026.75     73.29 o 
   0   2   1       42.94       41.19      1.19 o 
   1   2   1     1839.85     2151.79     65.65 o 
   2   2   1       77.42       60.50      1.91 o 
   3   2   1      203.64      171.06      5.40 o 
   4   2   1      122.21      106.20      3.93 o 
   5   2   1       34.58       34.29      1.83 o 
   6   2   1        3.36        4.10      0.75 o 
   7   2   1       79.71       71.85      4.07 o 
   8   2   1        0.76        1.70      0.67 o 
   9   2   1        0.85       -0.39      0.89 o 
  10   2   1        4.65        5.64      2.88 o 
 -10   3   1        2.77        2.56      2.17 o 
  -9   3   1        0.16        0.65      1.04 o 
  -8   3   1        0.00        0.47      0.79 o 
  -7   3   1       62.39       70.61      4.34 o 
  -6   3   1       14.90       14.73      1.41 o 
  -5   3   1       54.22       42.15      2.43 o 
  -4   3   1       84.88       80.31      3.43 o 
  -3   3   1      107.88       89.93      5.36 o 
  -2   3   1      219.46      221.93      7.57 o 
  -1   3   1       60.98       45.66      1.52 o 
   0   3   1      836.82      705.24     16.62 o 
   1   3   1      558.39      657.44     20.10 o 
   2   3   1       11.03        2.88      0.43 o 
   3   3   1       51.09       57.71      2.41 o 
   4   3   1        0.11        1.27      0.60 o 
   5   3   1        0.61        2.12      0.68 o 
   6   3   1       25.76       24.41      1.90 o 
   7   3   1        6.28        6.41      1.00 o 
   8   3   1        3.16        3.53      1.23 o 
   9   3   1        0.50        2.36      1.33 o 
  10   3   1        1.82        1.04      1.91 o 
  -9   4   1        1.14        0.59      1.13 o 
  -8   4   1        0.72        1.58      1.06 o 
  -7   4   1        8.93       11.03      1.64 o 
  -6   4   1       21.14       26.78      1.99 o 
  -5   4   1        0.04        1.38      0.87 o 
  -4   4   1       10.40       17.18      1.47 o 
  -3   4   1       51.68       42.86      2.52 o 
  -2   4   1      122.65      135.28      4.74 o 
  -1   4   1      180.52      181.26      6.01 o 
   0   4   1       14.89       19.76      0.80 o 
   1   4   1       28.07       28.61      1.18 o 
   2   4   1       64.46       63.18      2.98 o 
   3   4   1       26.01       32.02      1.78 o 
   4   4   1       17.69       19.03      1.49 o 
   5   4   1       13.40       18.00      1.66 o 
   6   4   1       46.90       44.00      3.00 o 
   7   4   1       12.58        7.94      1.26 o 
   8   4   1        0.08       -0.08      0.88 o 
   9   4   1        0.10        1.91      1.55 o 
  -9   5   1        0.10       -0.85      1.65 o 
  -8   5   1        0.39        0.47      1.04 o 
  -7   5   1        3.92        4.07      1.25 o 
  -6   5   1       14.33       12.33      1.43 o 
  -5   5   1        0.04       -0.19      0.47 o 
  -4   5   1       74.05       56.96      4.97 o 
  -3   5   1       23.67       20.50      1.35 o 
  -2   5   1       39.84       34.99      1.77 o 
  -1   5   1        0.11        0.93      0.39 o 
   0   5   1      151.87      141.24      4.81 o 
   1   5   1       13.60       21.58      1.13 o 
   2   5   1       54.58       47.36      2.25 o 
   3   5   1       12.55       14.32      1.44 o 
   4   5   1       24.99       24.72      2.07 o 
   5   5   1        3.01        3.29      0.93 o 
   6   5   1        4.70        3.45      0.92 o 
   7   5   1        0.87        2.31      1.11 o 
   8   5   1        1.50        3.29      1.60 o 
   9   5   1        0.25        0.94      1.41 o 
  -8   6   1        0.10       -1.96      2.40 o 
  -7   6   1        0.12        0.27      0.74 o 
  -6   6   1        2.99        3.61      1.33 o 
  -5   6   1        2.02        2.02      0.96 o 
  -4   6   1        0.03        0.07      0.45 o 
  -3   6   1       14.80       13.69      1.41 o 
  -2   6   1        0.37        2.50      0.89 o 
  -1   6   1        3.26        4.42      0.96 o 
   0   6   1       38.88       35.04      2.41 o 
   1   6   1        2.61        4.38      1.46 o 
   2   6   1        0.52        2.28      0.59 o 
   3   6   1        0.44        1.94      0.69 o 
   4   6   1       17.72       18.44      2.03 o 
   5   6   1        0.36        0.56      0.91 o 
   6   6   1        4.08        2.98      0.93 o 
   7   6   1        0.12        0.31      0.96 o 
   8   6   1        0.11        0.91      1.42 o 
  -7   7   1        0.43        0.01      1.39 o 
  -6   7   1        0.00       -1.10      1.34 o 
  -5   7   1        3.95        4.70      1.34 o 
  -4   7   1        7.77        7.62      1.40 o 
  -3   7   1        2.30        2.80      0.96 o 
  -2   7   1        1.98        1.36      0.90 o 
  -1   7   1        3.46        2.91      1.22 o 
   0   7   1        2.14        4.05      1.36 o 
   1   7   1        6.72        7.78      1.83 o 
   2   7   1       18.02       20.38      2.78 o 
   3   7   1        2.09        2.52      1.26 o 
   4   7   1       13.85        9.28      2.11 o 
   5   7   1        3.63        4.88      1.44 o 
   6   7   1        8.36        5.87      3.06 o 
   7   7   1        0.45        0.63      1.51 o 
  -6   8   1        1.97        6.12      3.15 o 
  -5   8   1        6.97        9.96      2.73 o 
  -4   8   1        0.00        2.82      2.29 o 
  -3   8   1        3.91        6.85      1.86 o 
  -2   8   1        0.45        2.31      1.98 o 
  -1   8   1        0.62        1.14      1.14 o 
   0   8   1        3.65        7.67      1.98 o 
   1   8   1        2.10        3.30      1.44 o 
   2   8   1        0.77        1.07      1.19 o 
   3   8   1        0.12        0.43      1.01 o 
   4   8   1        0.88        1.83      1.33 o 
   5   8   1        0.15       -0.36      1.05 o 
   6   8   1        0.04        2.09      1.94 o 
  -4   9   1        0.23        3.70      2.45 o 
  -3   9   1        1.73        2.04      1.32 o 
  -2   9   1        0.37        3.58      1.64 o 
  -1   9   1        8.14       10.02      2.37 o 
   0   9   1        0.38        1.75      1.45 o 
   1   9   1        0.11       -0.13      1.13 o 
   2   9   1        2.60        1.36      1.37 o 
   3   9   1        0.59        1.85      1.42 o 
   4   9   1        0.30        0.51      1.83 o 
  -1  10   1        0.53        1.69      1.64 o 
   0  10   1        0.11        4.20      3.63 o 
 -10   0   2        5.24        3.95      2.41 o 
  -8   0   2        8.75        4.03      1.88 o 
  -6   0   2      180.60      215.87     13.55 o 
  -4   0   2     1584.05     1802.62     88.75 o 
  -2   0   2       27.87        9.99      1.11 o 
   2   0   2     1271.73     1416.20     38.14 o 
   4   0   2      282.69      231.52     10.66 o 
   6   0   2       67.97       88.54      6.00 o 
   8   0   2        1.41        4.47      1.88 o 
  10   0   2        9.70       20.48      7.23 o 
 -10   1   2        0.01        1.05      1.45 o 
  -9   1   2        0.54       -1.54      1.54 o 
  -8   1   2        4.68        3.88      1.03 o 
  -7   1   2       18.41       15.59      1.72 o 
  -6   1   2        0.71        6.93      1.22 o 
  -5   1   2       12.77       12.87      1.02 o 
  -4   1   2      364.47      418.02     13.43 o 
  -3   1   2        6.74        7.02      0.44 o 
  -2   1   2     2076.30     2496.93     45.59 o 
  -1   1   2      640.27      529.75     11.91 o 
   0   1   2     1942.33     1765.28     31.28 o 
   1   1   2       55.51       32.55      1.51 o 
   2   1   2     5490.34     5970.59    165.52 o 
   3   1   2        0.26       -0.01      0.20 o 
   4   1   2      504.17      503.49     16.74 o 
   5   1   2       43.69       39.70      2.00 o 
   6   1   2      356.99      389.68     16.76 o 
   7   1   2       11.03       12.02      1.33 o 
   8   1   2       14.09       17.18      1.62 o 
   9   1   2        0.13        1.12      1.66 o 
  10   1   2        0.95        4.97      2.41 o 
 -10   2   2        7.01        6.78      4.07 o 
  -9   2   2        2.88        3.40      1.29 o 
  -8   2   2        1.78        0.55      0.77 o 
  -7   2   2        7.19       10.15      1.44 o 
  -6   2   2        6.39        6.88      0.88 o 
  -5   2   2      122.87      133.08      5.40 o 
  -4   2   2      211.23      206.73      7.14 o 
  -3   2   2      255.79      249.39      7.58 o 
  -2   2   2      480.22      398.70     22.69 o 
  -1   2   2      559.37      591.89     23.79 o 
   0   2   2     1218.14     1287.99     43.50 o 
   1   2   2      135.70      140.32      5.01 o 
   2   2   2        0.84        1.00      0.36 o 
   3   2   2       95.20       93.69      3.16 o 
   4   2   2       16.24       10.71      0.79 o 
   5   2   2        7.98        7.07      0.74 o 
   6   2   2       52.69       61.12      3.29 o 
   7   2   2       27.54       22.41      1.78 o 
   8   2   2        0.02        1.08      0.78 o 
   9   2   2        3.05        2.64      1.33 o 
  10   2   2        3.54        2.45      2.45 o 
 -10   3   2        0.32        0.06      1.34 o 
  -9   3   2        0.82        0.71      1.01 o 
  -8   3   2        2.78        1.01      0.83 o 
  -7   3   2       17.70       19.49      4.34 o 
  -6   3   2       33.92       42.82      5.86 o 
  -5   3   2       47.49       46.19      6.83 o 
  -4   3   2       29.87       26.19      5.51 o 
  -3   3   2        0.27        0.95      0.36 o 
  -2   3   2       10.34        8.58      0.66 o 
  -1   3   2      294.35      249.06      6.13 o 
   0   3   2       56.94       55.08      3.63 o 
   1   3   2      366.53      328.83      9.21 o 
   2   3   2      679.83      737.96     23.84 o 
   3   3   2       16.57        9.17      0.74 o 
   4   3   2        0.55        0.64      0.41 o 
   5   3   2        0.20       -0.49      0.49 o 
   6   3   2      110.64      128.72      6.42 o 
   7   3   2        0.71        1.09      0.64 o 
   8   3   2        3.32        3.78      1.68 o 
   9   3   2        0.39       -1.17      1.17 o 
  10   3   2        0.63       -1.74      1.74 o 
  -9   4   2        0.02       -0.67      1.09 o 
  -8   4   2        1.09        1.45      1.03 o 
  -7   4   2        0.02        0.75      1.13 o 
  -6   4   2        1.00        2.19      1.10 o 
  -5   4   2      112.93      117.51      5.55 o 
  -4   4   2       15.37       13.17      1.14 o 
  -3   4   2        8.63       11.03      0.77 o 
  -2   4   2      266.28      278.13      9.25 o 
  -1   4   2      146.88      165.38      8.20 o 
   0   4   2      472.18      484.15     26.35 o 
   1   4   2      243.54      256.35     10.24 o 
   2   4   2        8.22        8.22      0.80 o 
   3   4   2       10.51       11.30      1.09 o 
   4   4   2        2.16        2.33      0.67 o 
   5   4   2       25.07       24.96      1.89 o 
   6   4   2       17.22       14.93      1.50 o 
   7   4   2        2.44        3.86      1.34 o 
   8   4   2        0.87       -1.09      1.15 o 
   9   4   2        2.33        1.22      1.43 o 
  -9   5   2        1.47       -0.21      1.32 o 
  -8   5   2        0.01        0.39      0.95 o 
  -7   5   2        1.90        1.65      1.00 o 
  -6   5   2        1.03        2.55      1.10 o 
  -5   5   2       36.06       30.83      2.35 o 
  -4   5   2       14.90       10.13      1.02 o 
  -3   5   2        2.84        2.63      1.05 o 
  -2   5   2        5.92        5.34      0.53 o 
  -1   5   2        0.32        0.67      0.72 o 
   0   5   2       23.76       31.20      2.03 o 
   1   5   2       20.17       16.69      1.16 o 
   2   5   2       23.66       24.52      1.74 o 
   3   5   2        3.09        1.38      0.77 o 
   4   5   2        7.95        6.10      0.95 o 
   5   5   2       59.59       56.34      3.65 o 
   6   5   2        2.74        6.01      1.11 o 
   7   5   2        0.10        1.10      1.05 o 
   8   5   2        0.40        1.23      1.30 o 
   9   5   2        0.14       -0.25      1.30 o 
  -8   6   2        0.45        0.86      1.59 o 
  -7   6   2        0.00        0.33      0.97 o 
  -6   6   2        5.04        3.88      1.08 o 
  -5   6   2       12.81       15.28      1.64 o 
  -4   6   2        8.57       11.10      1.15 o 
  -3   6   2        1.28        1.07      0.80 o 
  -2   6   2        0.46       -0.50      0.57 o 
  -1   6   2        0.19        0.47      0.63 o 
   0   6   2        7.23        9.64      1.28 o 
   1   6   2      115.40       98.96      5.44 o 
   2   6   2       52.90       58.13      3.60 o 
   3   6   2        1.84        1.49      0.59 o 
   4   6   2        0.05        1.11      1.04 o 
   5   6   2        7.69        9.97      1.48 o 
   6   6   2        1.45        3.23      1.20 o 
   7   6   2        0.03        0.21      1.03 o 
   8   6   2        0.75        0.86      1.35 o 
  -7   7   2        2.26        2.77      1.65 o 
  -6   7   2        3.56        4.73      2.94 o 
  -5   7   2        5.66        4.52      1.72 o 
  -4   7   2        0.00        2.29      1.02 o 
  -3   7   2        4.74        7.38      1.41 o 
  -2   7   2       19.12       16.71      1.88 o 
  -1   7   2        2.12        2.21      0.77 o 
   0   7   2        0.03        0.61      0.93 o 
   1   7   2        2.90        4.41      1.25 o 
   2   7   2        2.96        5.00      1.19 o 
   3   7   2        3.55        6.98      1.20 o 
   4   7   2        0.04        0.47      0.59 o 
   5   7   2        3.61        5.45      1.30 o 
   6   7   2        1.37       -0.68      1.24 o 
   7   7   2        1.20        0.53      1.74 o 
  -6   8   2        0.83        1.66      1.74 o 
  -5   8   2        1.36        0.75      1.31 o 
  -4   8   2        2.75        4.80      1.58 o 
  -3   8   2        0.88        0.85      1.15 o 
  -2   8   2        9.18       12.30      2.23 o 
  -1   8   2        0.33        1.59      1.49 o 
   0   8   2        0.32        2.36      1.18 o 
   1   8   2        8.91       11.04      2.13 o 
   2   8   2        3.60        1.03      1.13 o 
   3   8   2        3.53        5.29      1.85 o 
   4   8   2        1.06        0.44      1.02 o 
   5   8   2        3.18        3.10      1.85 o 
   6   8   2        0.04        0.35      1.63 o 
  -4   9   2        0.91        1.28      1.67 o 
  -3   9   2        1.90        1.05      2.17 o 
  -2   9   2        1.23        1.26      1.50 o 
  -1   9   2        1.24        1.96      1.76 o 
   0   9   2       10.08       18.59      4.28 o 
   1   9   2        1.15        2.83      1.90 o 
   2   9   2        0.51        1.51      1.52 o 
   3   9   2        0.52        2.83      2.29 o 
   4   9   2        0.01        0.65      2.08 o 
   0  10   2        0.04        1.09      1.30 o 
  -9   0   3        1.60        1.02      1.78 o 
  -7   0   3       14.37        6.48      1.65 o 
  -5   0   3        6.64       18.47      1.52 o 
  -3   0   3      142.11      169.70      5.91 o 
  -1   0   3     8578.28     8859.70    611.97 o 
   1   0   3       57.69       68.95      1.69 o 
   3   0   3        0.03        0.08      0.19 o 
   5   0   3        0.46        1.99      1.30 o 
   7   0   3        1.07        0.19      1.99 o 
   9   0   3        1.22        3.77      2.23 o 
 -10   1   3        0.87        0.30      1.19 o 
  -9   1   3        0.07       -0.15      0.94 o 
  -8   1   3        0.00       -0.80      0.80 o 
  -7   1   3        3.18        6.07      1.20 o 
  -6   1   3        9.26        7.42      0.73 o 
  -5   1   3      167.69      206.08      8.17 o 
  -4   1   3       11.12       11.91      0.63 o 
  -3   1   3       19.69       39.34      1.78 o 
  -2   1   3       60.61       69.44      2.35 o 
  -1   1   3      481.01      698.22     14.80 o 
   0   1   3      315.47      268.98      5.68 o 
   1   1   3     2171.73     2306.33     47.51 o 
   2   1   3      874.90      895.23     28.55 o 
   3   1   3      893.43      918.47     25.09 o 
   4   1   3        0.04        0.36      0.39 o 
   5   1   3      299.82      296.14     11.14 o 
   6   1   3        1.76        2.28      0.80 o 
   7   1   3      155.07      153.75      7.35 o 
   8   1   3        6.00        5.32      1.14 o 
   9   1   3        1.00        2.90      1.48 o 
  10   1   3        1.74        1.07      1.74 o 
 -10   2   3        0.82        1.71      2.07 o 
  -9   2   3        0.19        1.44      1.20 o 
  -8   2   3        0.00        1.05      1.31 o 
  -7   2   3       52.68       38.08      3.04 o 
  -6   2   3        6.78        7.84      1.88 o 
  -5   2   3      108.96      111.40      5.86 o 
  -4   2   3      223.74      213.19      6.80 o 
  -3   2   3      237.66      275.55      7.61 o 
  -2   2   3      152.47      151.73      4.75 o 
  -1   2   3     1055.98     1066.09     26.74 o 
   0   2   3      257.53      252.31     11.55 o 
   1   2   3     1059.37     1138.13     30.77 o 
   2   2   3      244.12      220.03      6.34 o 
   3   2   3       17.40       13.19      1.01 o 
   4   2   3       21.70       19.46      1.00 o 
   5   2   3        5.61        5.20      0.67 o 
   6   2   3      108.35      122.16      5.83 o 
   7   2   3        0.97        0.26      0.61 o 
   8   2   3        5.19        6.69      1.48 o 
   9   2   3        0.48        1.13      1.10 o 
  10   2   3        1.46        7.42      2.80 o 
 -10   3   3        0.01        1.27      1.88 o 
  -9   3   3        6.23        6.93      4.30 o 
  -8   3   3        0.98        0.47      0.96 o 
  -7   3   3        1.42        1.85      3.40 o 
  -6   3   3       60.63       71.30     14.18 o 
  -5   3   3       10.16        5.78      1.83 o 
  -4   3   3       46.42       40.44      6.06 o 
  -3   3   3      119.52      141.04     24.29 o 
  -2   3   3       70.04       89.34      2.92 o 
  -1   3   3      151.00      103.91      2.86 o 
   0   3   3      361.08      402.51     14.05 o 
   1   3   3        0.59        0.99      0.25 o 
   2   3   3      322.19      343.01     11.09 o 
   3   3   3      260.20      319.73     11.14 o 
   4   3   3       95.05       91.80      3.92 o 
   5   3   3       25.05       23.69      1.56 o 
   6   3   3        5.52        6.77      0.90 o 
   7   3   3       36.67       40.47      3.72 o 
   8   3   3        3.61        2.31      1.26 o 
   9   3   3        0.07       -1.72      1.72 o 
  -9   4   3        0.76        0.10      0.93 o 
  -8   4   3        1.63        2.80      1.25 o 
  -7   4   3       11.26        9.30      1.58 o 
  -6   4   3        4.47        6.02      1.76 o 
  -5   4   3      138.06      130.17      5.77 o 
  -4   4   3       78.97       77.05      3.91 o 
  -3   4   3       77.29       78.09      3.10 o 
  -2   4   3        0.38        0.17      0.44 o 
  -1   4   3      185.73      163.50      7.58 o 
   0   4   3        2.93        5.78      0.95 o 
   1   4   3      312.58      286.34      8.37 o 
   2   4   3      318.27      279.29     10.13 o 
   3   4   3       27.46       22.98      1.46 o 
   4   4   3       60.75       57.59      3.06 o 
   5   4   3        0.50        0.86      0.78 o 
   6   4   3        2.03        3.49      1.17 o 
   7   4   3        0.70        1.37      0.94 o 
   8   4   3        0.02       -1.08      1.08 o 
   9   4   3        0.84        1.42      1.50 o 
  -9   5   3        0.64        0.57      1.62 o 
  -8   5   3        2.98        2.07      1.12 o 
  -7   5   3        3.20        2.55      1.17 o 
  -6   5   3       43.25       36.86      3.23 o 
  -5   5   3        1.27        1.53      0.81 o 
  -4   5   3       56.86       43.38      2.47 o 
  -3   5   3        4.26        2.33      0.61 o 
  -2   5   3       78.97       69.55      3.81 o 
  -1   5   3       10.70        9.89      1.22 o 
   0   5   3       24.63       31.09      2.08 o 
   1   5   3        0.01        2.62      1.14 o 
   2   5   3       10.98        8.35      0.80 o 
   3   5   3        1.24        2.46      1.03 o 
   4   5   3       62.24       51.32      2.96 o 
   5   5   3        0.54        3.33      1.35 o 
   6   5   3        6.25        9.30      1.69 o 
   7   5   3        1.84        0.82      0.95 o 
   8   5   3        0.49        1.15      1.30 o 
  -8   6   3        0.00        0.64      1.63 o 
  -7   6   3        2.98        4.23      1.65 o 
  -6   6   3        4.92        5.20      1.67 o 
  -5   6   3        3.17        2.45      1.17 o 
  -4   6   3        2.80        1.08      1.16 o 
  -3   6   3        2.43        6.85      1.27 o 
  -2   6   3       15.15       13.74      1.60 o 
  -1   6   3       47.59       46.87      3.21 o 
   0   6   3        2.47        4.45      1.22 o 
   1   6   3        5.66        6.67      1.40 o 
   2   6   3       75.02       66.48      6.04 o 
   3   6   3       14.01       14.93      1.70 o 
   4   6   3       24.87       22.73      1.86 o 
   5   6   3        4.39        6.22      1.25 o 
   6   6   3        0.22       -0.34      0.84 o 
   7   6   3        0.16        1.66      1.22 o 
   8   6   3        0.86       -0.91      1.44 o 
  -7   7   3        0.11       -1.41      1.41 o 
  -6   7   3       12.60       12.33      2.56 o 
  -5   7   3        0.88       -1.03      1.19 o 
  -4   7   3       13.48        9.77      1.46 o 
  -3   7   3        3.77        4.34      1.07 o 
  -2   7   3       31.01       30.13      2.70 o 
  -1   7   3        4.68        5.49      1.15 o 
   0   7   3        0.04        1.08      0.69 o 
   1   7   3       18.73       18.65      2.46 o 
   2   7   3        0.33        1.98      0.83 o 
   3   7   3        0.01        2.17      2.29 o 
   4   7   3        1.71        0.20      0.71 o 
   5   7   3        0.12        0.79      1.00 o 
   6   7   3        0.04       -0.52      1.30 o 
   7   7   3        0.18       -0.08      1.39 o 
  -6   8   3        0.69        2.33      2.97 o 
  -5   8   3        0.61        0.21      1.35 o 
  -4   8   3        0.05        0.04      1.10 o 
  -3   8   3        1.20        1.05      0.99 o 
  -2   8   3        3.58        1.96      1.27 o 
  -1   8   3        1.58       -0.42      0.87 o 
   0   8   3        5.32        7.26      1.74 o 
   1   8   3        0.97        3.07      1.38 o 
   2   8   3        6.50       11.02      2.21 o 
   3   8   3        2.05        4.88      1.66 o 
   4   8   3        0.31        0.32      1.56 o 
   5   8   3        4.64        7.23      2.50 o 
   6   8   3        1.61       -0.01      1.36 o 
  -4   9   3        0.28        1.22      2.80 o 
  -3   9   3        0.69        1.20      1.63 o 
  -2   9   3        3.33        5.75      2.02 o 
  -1   9   3        0.98        0.78      1.20 o 
   0   9   3        0.00        1.74      1.44 o 
   1   9   3        5.96        5.64      2.01 o 
   2   9   3        0.08        0.60      1.53 o 
   3   9   3        0.91        2.72      2.15 o 
   4   9   3        0.90        2.45      1.98 o 
 -10   0   4        0.30       -0.30      1.68 o 
  -8   0   4       26.68       24.83      5.56 o 
  -6   0   4       49.65       55.96      3.53 o 
  -4   0   4      245.46      349.72     23.26 o 
  -2   0   4     1122.41      993.85     33.90 o 
   0   0   4     5158.39     6014.20    299.80 o 
   2   0   4        2.47        3.88      0.67 o 
   4   0   4      112.54       89.72      4.32 o 
   6   0   4       89.10       71.78      6.62 o 
   8   0   4        0.01        3.23      1.83 o 
  10   0   4        0.70        3.77      3.77 o 
 -10   1   4        1.17        0.39      1.31 o 
  -9   1   4        0.00        0.54      1.33 o 
  -8   1   4        4.44        8.40      2.18 o 
  -7   1   4        0.01        0.98      1.17 o 
  -6   1   4        0.36        1.32      0.82 o 
  -5   1   4        2.86        4.08      0.71 o 
  -4   1   4     1065.79     1084.87     43.71 o 
  -3   1   4       53.46       45.36      1.98 o 
  -2   1   4       13.89       22.45      0.60 o 
  -1   1   4      475.76      457.35     12.38 o 
   0   1   4      148.43      112.96      3.24 o 
   1   1   4       12.72       15.04      0.64 o 
   2   1   4       14.05       16.45      1.19 o 
   3   1   4      395.89      437.05     16.12 o 
   4   1   4       20.90       19.35      1.33 o 
   5   1   4       72.62       64.12      3.64 o 
   6   1   4       56.58       62.64      9.88 o 
   7   1   4       12.83       12.29      1.56 o 
   8   1   4        2.94        4.35      1.57 o 
   9   1   4        0.91        0.72      1.17 o 
  10   1   4        2.38        6.88      2.89 o 
 -10   2   4        0.30        0.17      1.23 o 
  -9   2   4        0.01        0.35      0.98 o 
  -8   2   4        0.05       -0.06      0.74 o 
  -7   2   4        3.59        4.08      1.00 o 
  -6   2   4       10.94        7.60      1.30 o 
  -5   2   4        1.18        2.45      0.71 o 
  -4   2   4       20.46       47.62      2.68 o 
  -3   2   4       12.92       14.06      1.12 o 
  -2   2   4        9.54       18.16      0.91 o 
  -1   2   4      382.26      367.07      9.68 o 
   0   2   4     1383.63     1423.05     47.86 o 
   1   2   4        0.13        0.24      0.31 o 
   2   2   4       55.00       71.96      2.13 o 
   3   2   4      484.26      492.23     14.06 o 
   4   2   4       98.70       91.13      4.08 o 
   5   2   4        0.73        1.42      0.66 o 
   6   2   4       52.61       47.39      3.52 o 
   7   2   4        1.71        6.29      1.34 o 
   8   2   4        0.07        1.07      0.88 o 
   9   2   4        1.34        4.12      2.12 o 
  10   2   4        0.07        1.18      1.69 o 
 -10   3   4        2.50       -0.07      1.86 o 
  -9   3   4        0.08        0.95      1.65 o 
  -8   3   4        0.06       -0.62      0.90 o 
  -7   3   4        1.94        2.26      1.01 o 
  -6   3   4       16.76       20.68      2.19 o 
  -5   3   4       18.45       16.65      1.66 o 
  -4   3   4        1.25        1.62      0.49 o 
  -3   3   4       28.06       29.12      1.29 o 
  -2   3   4      104.24       73.84     14.12 o 
  -1   3   4       80.40       77.89      2.53 o 
   0   3   4        1.82        0.68      0.43 o 
   1   3   4      546.34      609.45     51.00 o 
   2   3   4      172.76      159.99      7.89 o 
   3   3   4      192.11      199.51      6.92 o 
   4   3   4       28.87       32.82      1.97 o 
   5   3   4      116.99      107.89      6.55 o 
   6   3   4       10.73       12.65      1.87 o 
   7   3   4        4.84        8.53      1.56 o 
   8   3   4        0.42        0.72      0.92 o 
   9   3   4        0.16        0.20      1.11 o 
  -9   4   4        2.82        1.88      1.52 o 
  -8   4   4        8.43        8.56      2.99 o 
  -7   4   4        6.89        6.73      1.45 o 
  -6   4   4        0.26        1.31      0.82 o 
  -5   4   4        4.89        6.58      1.27 o 
  -4   4   4       36.29       43.04      2.16 o 
  -3   4   4       31.87       29.62      1.54 o 
  -2   4   4       73.21       68.14      2.85 o 
  -1   4   4        9.42       11.12      0.97 o 
   0   4   4      155.99      166.75      7.02 o 
   1   4   4        2.35        1.40      0.62 o 
   2   4   4       22.38       30.39      1.61 o 
   3   4   4       10.01        8.81      1.15 o 
   4   4   4       16.03       20.11      1.61 o 
   5   4   4       61.10       53.74      3.98 o 
   6   4   4       13.71       12.62      1.82 o 
   7   4   4        0.88        1.09      1.29 o 
   8   4   4        0.09       -0.09      0.93 o 
   9   4   4        0.71       -0.46      1.43 o 
  -9   5   4        0.05       -0.43      1.95 o 
  -8   5   4        0.74        2.50      1.20 o 
  -7   5   4        0.20        1.41      0.96 o 
  -6   5   4        3.37        3.33      1.01 o 
  -5   5   4       24.89       18.63      1.80 o 
  -4   5   4        1.68        3.53      0.70 o 
  -3   5   4        4.03        2.77      0.53 o 
  -2   5   4       38.03       33.43      2.28 o 
  -1   5   4       50.75       40.01      3.00 o 
   0   5   4       20.58       19.94      1.62 o 
   1   5   4      225.84      263.11     14.78 o 
   2   5   4        3.04        2.13      0.49 o 
   3   5   4        5.52        4.84      0.75 o 
   4   5   4        5.50        7.76      1.03 o 
   5   5   4       12.31        9.35      1.65 o 
   6   5   4        0.61        0.54      0.88 o 
   7   5   4        0.35        0.85      1.46 o 
   8   5   4        1.74        1.89      1.56 o 
  -8   6   4        0.14        2.03      2.14 o 
  -7   6   4        6.53        6.64      2.14 o 
  -6   6   4        6.77        8.02      1.90 o 
  -5   6   4        9.40       11.57      2.10 o 
  -4   6   4       28.10       27.76      2.26 o 
  -3   6   4        0.62       -0.52      0.82 o 
  -2   6   4        1.16        0.97      0.87 o 
  -1   6   4        0.17       -0.01      0.78 o 
   0   6   4       21.84       24.77      2.28 o 
   1   6   4        0.13        3.97      0.91 o 
   2   6   4        0.00        2.62      0.91 o 
   3   6   4        1.79        2.13      1.02 o 
   4   6   4        2.61        4.68      1.09 o 
   5   6   4        5.40        5.73      2.43 o 
   6   6   4        0.03       -0.85      1.01 o 
   7   6   4        0.08        0.18      1.07 o 
   8   6   4        0.13        0.90      1.84 o 
  -7   7   4        0.04       -0.30      1.01 o 
  -6   7   4        4.43        3.49      1.48 o 
  -5   7   4        8.71        5.26      1.94 o 
  -4   7   4        0.03        0.72      1.12 o 
  -3   7   4        1.88        0.46      0.66 o 
  -2   7   4        1.45        1.08      0.90 o 
  -1   7   4        7.40       10.31      2.77 o 
   0   7   4        0.38        1.44      0.71 o 
   1   7   4       10.02        6.34      1.06 o 
   2   7   4       13.46       13.80      1.77 o 
   3   7   4        3.85        1.40      0.78 o 
   4   7   4        0.77        0.74      0.75 o 
   5   7   4        4.20        2.38      1.30 o 
   6   7   4        0.01       -1.39      1.39 o 
   7   7   4        0.74        1.74      2.28 o 
  -6   8   4        3.21        2.52      2.03 o 
  -5   8   4        1.14        1.53      1.69 o 
  -4   8   4        0.08        1.17      1.31 o 
  -3   8   4        1.86        3.96      1.53 o 
  -2   8   4        0.35       -0.39      0.97 o 
  -1   8   4        0.23       -0.48      0.94 o 
   0   8   4        0.34       19.56     13.62 o 
   1   8   4        0.07        0.11      0.91 o 
   2   8   4        0.93        4.89      1.94 o 
   3   8   4        0.03        0.82      1.09 o 
   4   8   4        1.69        2.86      2.90 o 
   5   8   4        1.01        2.05      2.50 o 
  -4   9   4        0.88        1.90      2.85 o 
  -3   9   4        0.32        1.42      1.57 o 
  -2   9   4        0.07        0.21      1.08 o 
  -1   9   4        0.00        1.15      1.49 o 
   0   9   4        3.30        4.50      3.13 o 
   1   9   4        1.08        0.55      1.13 o 
   2   9   4        2.54        5.14      2.01 o 
   3   9   4        0.25        0.47      2.01 o 
   4   9   4        1.47        3.10      3.87 o 
  -9   0   5        0.05       -0.13      2.75 o 
  -7   0   5        7.72       10.27      2.55 o 
  -5   0   5      178.48      134.84     18.92 o 
  -3   0   5       46.56       65.00      2.67 o 
  -1   0   5      639.62      866.76     33.93 o 
   1   0   5      165.82      245.48      8.84 o 
   3   0   5      170.85      148.01      5.64 o 
   5   0   5       19.76       15.26      1.43 o 
   7   0   5        4.41        3.32      1.98 o 
   9   0   5        0.11        0.66      2.45 o 
 -10   1   5        0.29       -1.03      1.56 o 
  -9   1   5        0.34        2.50      1.99 o 
  -8   1   5        1.70        0.27      1.06 o 
  -7   1   5        0.28        0.57      0.90 o 
  -6   1   5       26.87       22.17      1.74 o 
  -5   1   5      299.68      282.87     13.23 o 
  -4   1   5       42.02       34.84      1.93 o 
  -3   1   5      122.64      112.18      4.36 o 
  -2   1   5       19.13       16.00      0.60 o 
  -1   1   5      815.22      817.30     23.05 o 
   0   1   5      806.88      853.41     26.95 o 
   1   1   5      429.28      450.77     12.91 o 
   2   1   5      228.25      264.39      9.12 o 
   3   1   5      490.95      533.23     20.87 o 
   4   1   5        6.44        6.00      1.15 o 
   5   1   5      105.49      134.69      7.12 o 
   6   1   5       23.99       24.80      2.37 o 
   7   1   5        2.31        3.90      0.92 o 
   8   1   5        1.47        1.59      1.54 o 
   9   1   5        0.05        2.53      1.57 o 
  10   1   5        1.28        1.87      1.85 o 
 -10   2   5        0.05        1.32      1.51 o 
  -9   2   5        0.51        0.76      1.27 o 
  -8   2   5        0.39        0.01      0.99 o 
  -7   2   5        2.67        3.71      1.13 o 
  -6   2   5       14.22       15.77      2.15 o 
  -5   2   5        0.45        1.43      0.68 o 
  -4   2   5       43.53       38.41      2.32 o 
  -3   2   5        2.76        1.80      0.54 o 
  -2   2   5       33.84       36.99      1.46 o 
  -1   2   5      114.89      144.56      4.87 o 
   0   2   5      168.19      158.63      5.01 o 
   1   2   5      154.85      205.04      5.69 o 
   2   2   5      344.67      370.03     20.67 o 
   3   2   5        9.36        6.97      0.85 o 
   4   2   5        3.18        3.91      0.75 o 
   5   2   5        0.45        0.62      0.58 o 
   6   2   5       35.15       33.29      2.86 o 
   7   2   5        7.83        7.74      1.48 o 
   8   2   5        4.07        7.04      1.99 o 
   9   2   5        2.39        3.86      2.49 o 
  -9   3   5        2.38        2.79      1.78 o 
  -8   3   5        2.23        0.47      0.69 o 
  -7   3   5       38.28       39.80      3.47 o 
  -6   3   5       59.12       54.19      4.15 o 
  -5   3   5       48.47       39.19      3.01 o 
  -4   3   5       28.30       30.70      2.11 o 
  -3   3   5        0.06        0.00      0.26 o 
  -2   3   5      165.69      149.49      4.86 o 
  -1   3   5       87.73       90.11     26.20 o 
   0   3   5      152.67      168.18      7.59 o 
   1   3   5      274.01      259.53      8.12 o 
   2   3   5      335.09      398.17     20.52 o 
   3   3   5      151.52      136.48      5.91 o 
   4   3   5        4.01        7.39      1.20 o 
   5   3   5       33.22       43.14      3.22 o 
   6   3   5        3.33        5.04      1.23 o 
   7   3   5        7.58        9.53      1.77 o 
   8   3   5        2.14        2.73      1.24 o 
   9   3   5        0.57        1.66      1.36 o 
  -9   4   5        0.69        0.73      1.44 o 
  -8   4   5        1.10        2.15      1.20 o 
  -7   4   5        8.32       28.91      7.82 o 
  -6   4   5       19.40       28.08      8.90 o 
  -5   4   5       24.13       41.22     10.57 o 
  -4   4   5        1.21        0.99      0.70 o 
  -3   4   5        1.37        2.48      0.59 o 
  -2   4   5       54.06       44.53      1.82 o 
  -1   4   5        3.41        4.81      0.80 o 
   0   4   5      486.74      497.95     21.45 o 
   1   4   5        0.62        0.40      0.69 o 
   2   4   5        4.03        3.30      0.51 o 
   3   4   5        7.36        5.37      0.65 o 
   4   4   5       35.91       32.85      2.62 o 
   5   4   5        1.59       -0.23      0.64 o 
   6   4   5        8.68        8.67      1.90 o 
   7   4   5        5.28        5.70      1.56 o 
   8   4   5        0.24        0.97      1.44 o 
   9   4   5        0.98        1.40      1.84 o 
  -9   5   5        0.08        1.07      2.30 o 
  -8   5   5        0.43        0.64      1.13 o 
  -7   5   5        2.18        1.14      0.97 o 
  -6   5   5       13.56       15.66      2.15 o 
  -5   5   5        1.12        1.33      0.69 o 
  -4   5   5        2.01        0.79      0.47 o 
  -3   5   5       45.27       40.17      2.67 o 
  -2   5   5       33.36       33.04      3.00 o 
  -1   5   5       19.79       26.76      2.10 o 
   0   5   5       16.40       16.26      1.60 o 
   1   5   5       57.12       60.79      3.74 o 
   2   5   5       22.55       24.37      3.11 o 
   3   5   5       16.05       22.59      1.54 o 
   4   5   5       22.49       21.89      1.67 o 
   5   5   5        3.72        6.56      1.33 o 
   6   5   5        3.30        5.60      1.41 o 
   7   5   5        1.48        3.30      1.36 o 
   8   5   5        2.47        1.54      1.31 o 
  -8   6   5        1.02        2.73      2.19 o 
  -7   6   5        5.97        7.72      2.26 o 
  -6   6   5       10.33       11.91      2.37 o 
  -5   6   5        0.71        3.74      1.77 o 
  -4   6   5        0.05       -0.51      0.90 o 
  -3   6   5        7.32        8.09      1.16 o 
  -2   6   5       11.39        9.72      1.25 o 
  -1   6   5        0.14        1.47      0.79 o 
   0   6   5      187.13      177.17     10.26 o 
   1   6   5       18.60       14.72      1.70 o 
   2   6   5       13.63       12.40      1.67 o 
   3   6   5        0.74        0.55      0.69 o 
   4   6   5       24.92       33.80      4.52 o 
   5   6   5        0.10        3.28      1.75 o 
   6   6   5        0.02        1.16      1.30 o 
   7   6   5        0.06       -0.22      1.01 o 
  -7   7   5        1.13        3.38      2.11 o 
  -6   7   5        1.77        0.67      1.25 o 
  -5   7   5        0.68        1.19      1.26 o 
  -4   7   5        0.97        1.96      1.28 o 
  -3   7   5        7.98        8.37      1.42 o 
  -2   7   5        0.13       -0.26      0.56 o 
  -1   7   5        0.03        0.23      0.67 o 
   0   7   5        0.52        3.93      1.07 o 
   1   7   5        0.01        0.17      0.62 o 
   2   7   5        1.50        1.77      0.85 o 
   3   7   5        0.62        0.88      0.71 o 
   4   7   5        0.04        1.51      1.95 o 
   5   7   5        0.41        0.44      1.00 o 
   6   7   5        0.21        2.32      2.04 o 
  -6   8   5        2.50        1.44      1.69 o 
  -5   8   5        2.35        2.51      1.91 o 
  -4   8   5        0.62        2.95      1.75 o 
  -3   8   5        0.37        1.58      1.76 o 
  -2   8   5        0.28        0.47      0.73 o 
  -1   8   5        0.13        0.36      0.83 o 
   0   8   5       14.54       14.78      2.20 o 
   1   8   5        3.23        0.56      1.01 o 
   2   8   5       10.77       12.87      2.52 o 
   3   8   5        0.01        0.35      1.37 o 
   4   8   5        4.32        9.02      3.54 o 
   5   8   5        0.39       -0.20      1.26 o 
  -4   9   5        0.14        2.50      3.36 o 
  -3   9   5        0.23        1.85      1.66 o 
  -2   9   5        0.75        1.66      1.43 o 
  -1   9   5        1.04        0.77      1.45 o 
   0   9   5        0.31        1.02      1.28 o 
   1   9   5        2.13        2.77      1.92 o 
   2   9   5        0.49        2.29      1.84 o 
   3   9   5        0.74        0.61      1.42 o 
 -10   0   6        2.20        1.18      2.50 o 
  -8   0   6        1.89        3.63      2.42 o 
  -6   0   6       57.51       64.76      9.78 o 
  -4   0   6       34.61       38.69      1.94 o 
  -2   0   6       65.76       57.29      2.77 o 
   0   0   6      162.32      158.04      7.68 o 
   2   0   6      149.71      211.37      8.20 o 
   4   0   6       67.06       66.65      3.86 o 
   6   0   6       31.14       34.84      5.58 o 
   8   0   6        8.72       12.75      3.78 o 
 -10   1   6        0.00       -0.96      1.62 o 
  -9   1   6        0.90       -0.11      1.21 o 
  -8   1   6        4.25        8.99      2.38 o 
  -7   1   6        6.32        7.43      1.93 o 
  -6   1   6        4.15        9.38      1.13 o 
  -5   1   6        5.00        5.80      0.79 o 
  -4   1   6      456.60      436.19     18.45 o 
  -3   1   6      173.40      154.66      6.12 o 
  -2   1   6      223.10      182.85      5.41 o 
  -1   1   6       18.03       15.99      0.83 o 
   0   1   6     1357.61     1330.94     48.44 o 
   1   1   6       53.15       57.50      2.00 o 
   2   1   6      393.08      510.98     19.56 o 
   3   1   6       68.24       72.96      3.38 o 
   4   1   6       13.14       16.46      1.33 o 
   5   1   6        6.32        5.49      0.95 o 
   6   1   6      128.20      135.01      9.66 o 
   7   1   6        2.88        5.89      1.84 o 
   8   1   6        0.32        3.24      1.63 o 
   9   1   6        0.22        1.02      1.43 o 
 -10   2   6        1.59       -0.89      1.63 o 
  -9   2   6        0.16        1.31      1.75 o 
  -8   2   6        3.54        0.60      1.15 o 
  -7   2   6        3.40        4.45      1.14 o 
  -6   2   6        3.56        5.53      2.04 o 
  -5   2   6       36.02       35.20      2.56 o 
  -4   2   6        9.95       11.18      1.16 o 
  -3   2   6        2.00        1.22      0.88 o 
  -2   2   6       54.85       37.95      1.61 o 
  -1   2   6      219.13      230.46      7.30 o 
   0   2   6       26.17       27.38      1.29 o 
   1   2   6        1.80        5.14      1.25 o 
   2   2   6        0.03        1.90      0.49 o 
   3   2   6        0.06        0.81      0.61 o 
   4   2   6       15.84       25.24      2.48 o 
   5   2   6       11.89        9.21      1.24 o 
   6   2   6       10.54       16.35      1.80 o 
   7   2   6       32.64       28.85      3.70 o 
   8   2   6        0.94        1.13      1.23 o 
   9   2   6        1.25        0.94      1.74 o 
  -9   3   6        3.19        3.35      1.96 o 
  -8   3   6        0.11       -0.82      1.16 o 
  -7   3   6       18.62       15.83      2.09 o 
  -6   3   6        3.12        7.02      1.29 o 
  -5   3   6       31.59       31.17      2.64 o 
  -4   3   6        2.43        5.80      1.00 o 
  -3   3   6       68.98       56.90      2.58 o 
  -2   3   6        0.28        0.69      0.54 o 
  -1   3   6        6.88        5.07      0.91 o 
   0   3   6       46.51       48.36      2.12 o 
   1   3   6       10.69       13.72      0.82 o 
   2   3   6      295.17      345.59     12.05 o 
   3   3   6        1.86        1.11      0.62 o 
   4   3   6       14.89       21.38      1.92 o 
   5   3   6        0.05        0.13      0.70 o 
   6   3   6       38.58       41.94      3.56 o 
   7   3   6        6.32        9.10      1.73 o 
   8   3   6        0.67        0.75      1.44 o 
   9   3   6        0.30       -0.78      1.62 o 
  -9   4   6        0.00        6.34      2.73 o 
  -8   4   6        2.35        3.10      1.36 o 
  -7   4   6        0.72        0.90      1.12 o 
  -6   4   6        0.02       -0.26      1.20 o 
  -5   4   6       15.41       22.89      5.71 o 
  -4   4   6        0.11        2.44      1.26 o 
  -3   4   6        4.11        4.70      1.63 o 
  -2   4   6        0.00        0.80      0.39 o 
  -1   4   6        1.64        3.09      0.63 o 
   0   4   6       99.96       85.93      4.31 o 
   1   4   6      337.24      306.23     11.69 o 
   2   4   6       39.07       31.89      1.69 o 
   3   4   6        8.15        7.80      0.81 o 
   4   4   6        4.35        3.93      1.03 o 
   5   4   6        0.07        0.22      0.88 o 
   6   4   6        1.50        3.32      1.27 o 
   7   4   6        6.27        6.80      1.69 o 
   8   4   6        0.53       -0.11      1.26 o 
  -8   5   6        0.02        0.27      1.04 o 
  -7   5   6        7.09        6.32      1.65 o 
  -6   5   6        3.46        5.84      1.71 o 
  -5   5   6        9.93        8.28      1.30 o 
  -4   5   6        3.41        8.35      1.47 o 
  -3   5   6        6.93        8.57      1.23 o 
  -2   5   6       60.96       66.70      4.97 o 
  -1   5   6        3.98        6.27      1.08 o 
   0   5   6       11.62       12.31      1.43 o 
   1   5   6        0.16        2.39      1.14 o 
   2   5   6       56.36       63.89      4.52 o 
   3   5   6       37.60       33.81      2.05 o 
   4   5   6        0.70        1.39      0.79 o 
   5   5   6        1.68        3.44      1.40 o 
   6   5   6        7.83       11.04      1.92 o 
   7   5   6        0.70       -0.06      0.81 o 
   8   5   6        0.01        1.31      1.49 o 
  -8   6   6        0.31       -0.17      1.11 o 
  -7   6   6        0.08       -1.13      1.24 o 
  -6   6   6        5.98       10.12      2.12 o 
  -5   6   6        2.74        6.47      1.97 o 
  -4   6   6        0.09        0.92      1.01 o 
  -3   6   6       11.23        7.86      1.26 o 
  -2   6   6        1.35        1.63      0.77 o 
  -1   6   6        7.32        7.58      1.50 o 
   0   6   6       10.64        7.68      1.35 o 
   1   6   6      158.27      161.89      9.55 o 
   2   6   6       17.27       17.04      2.03 o 
   3   6   6       19.66       19.73      2.26 o 
   4   6   6        0.92       -0.95      1.31 o 
   5   6   6        0.63        2.22      2.25 o 
   6   6   6        0.47        0.28      1.04 o 
   7   6   6        2.59        2.33      1.73 o 
  -7   7   6        1.59        2.42      1.66 o 
  -6   7   6        0.37        0.84      1.18 o 
  -5   7   6        0.10        8.33      6.15 o 
  -4   7   6        0.14       -0.31      1.03 o 
  -3   7   6        0.71        1.94      1.23 o 
  -2   7   6       16.86       19.31      2.29 o 
  -1   7   6        9.59       12.74      2.04 o 
   0   7   6        6.48        5.78      1.31 o 
   1   7   6        6.10       12.15      1.81 o 
   2   7   6        2.42        4.73      1.27 o 
   3   7   6        2.54        0.44      0.93 o 
   4   7   6        0.30        0.57      1.12 o 
   5   7   6        0.84        0.98      1.31 o 
   6   7   6        0.01       -1.34      1.47 o 
  -5   8   6        0.38        0.87      1.38 o 
  -4   8   6        0.63        2.03      1.36 o 
  -3   8   6        3.33        3.91      1.73 o 
  -2   8   6        0.59       -0.43      0.82 o 
  -1   8   6        6.49        6.55      1.86 o 
   0   8   6        1.52        1.40      1.11 o 
   1   8   6       11.90        9.59      1.82 o 
   2   8   6        1.51        2.15      1.50 o 
   3   8   6        2.09        3.59      2.09 o 
   4   8   6        0.10       -0.17      1.31 o 
   5   8   6        2.26        1.47      1.99 o 
  -3   9   6        0.59        3.09      2.52 o 
  -2   9   6        0.46        0.51      1.20 o 
  -1   9   6        0.09        0.66      1.15 o 
   0   9   6        2.09        1.16      1.34 o 
   1   9   6        0.78       -0.12      1.14 o 
   2   9   6        0.07        1.77      1.76 o 
   3   9   6        0.36        0.54      1.60 o 
  -9   0   7        1.13        2.33      2.89 o 
  -7   0   7        1.79        0.14      2.14 o 
  -5   0   7      111.13      114.79     11.07 o 
  -3   0   7       95.49       86.74      4.14 o 
  -1   0   7      114.39      182.30      8.30 o 
   1   0   7       52.89       43.20      2.22 o 
   3   0   7       13.83       11.47      0.85 o 
   5   0   7       20.79       21.07      3.71 o 
   7   0   7        0.53       -0.51      1.63 o 
   9   0   7        1.91        2.52      2.36 o 
 -10   1   7        0.01       -1.66      1.73 o 
  -9   1   7        2.80        2.06      1.76 o 
  -8   1   7        0.58        2.04      1.57 o 
  -7   1   7        0.75        2.23      2.07 o 
  -6   1   7       24.41       18.96      1.64 o 
  -5   1   7       65.46       66.64      3.72 o 
  -4   1   7        3.89        4.76      0.75 o 
  -3   1   7       17.67       15.44      0.84 o 
  -2   1   7        2.03        1.43      0.37 o 
  -1   1   7      259.68      239.88      7.91 o 
   0   1   7       28.14       30.04      1.59 o 
   1   1   7       48.62       28.62      1.31 o 
   2   1   7       57.37       70.42      2.16 o 
   3   1   7       17.24       23.83      1.49 o 
   4   1   7        2.16        3.89      0.73 o 
   5   1   7       60.61       60.62      4.10 o 
   6   1   7       11.66       11.31      2.00 o 
   7   1   7       11.57       12.95      2.56 o 
   8   1   7        0.82        3.44      1.68 o 
   9   1   7        0.01        0.16      1.17 o 
  -9   2   7        1.27        0.61      1.41 o 
  -8   2   7        0.01        1.05      1.33 o 
  -7   2   7        8.56        4.73      1.28 o 
  -6   2   7        0.82        0.68      1.28 o 
  -5   2   7       45.50       45.73      3.24 o 
  -4   2   7       57.01       55.40      3.25 o 
  -3   2   7        0.89        0.74      0.45 o 
  -2   2   7      484.32      510.88     19.51 o 
  -1   2   7      139.27      176.92      6.16 o 
   0   2   7      143.42      138.04      5.41 o 
   1   2   7       10.03       10.98      0.68 o 
   2   2   7        4.57        3.26      0.36 o 
   3   2   7        2.50        1.46      0.66 o 
   4   2   7       69.43       79.67      4.61 o 
   5   2   7        0.08        0.91      0.65 o 
   6   2   7        1.47        1.04      0.94 o 
   7   2   7        0.02       -0.51      1.32 o 
   8   2   7        1.97        1.30      1.31 o 
   9   2   7        0.03        1.79      1.69 o 
  -9   3   7        3.00        1.57      1.53 o 
  -8   3   7        1.43        0.48      1.14 o 
  -7   3   7        7.44        8.52      1.57 o 
  -6   3   7       27.75       25.10      2.69 o 
  -5   3   7       14.98       17.21      1.87 o 
  -4   3   7        0.00        0.03      0.77 o 
  -3   3   7       35.16       33.76      1.72 o 
  -2   3   7        3.29        4.86      0.56 o 
  -1   3   7        8.54       12.35      0.86 o 
   0   3   7       23.29       22.00      1.26 o 
   1   3   7        4.48        8.93      0.72 o 
   2   3   7        1.20        3.35      0.62 o 
   3   3   7        2.07        4.67      1.20 o 
   4   3   7        6.96       10.05      1.49 o 
   5   3   7        6.48        6.19      1.31 o 
   6   3   7       14.44       14.46      2.07 o 
   7   3   7       12.25       14.01      2.88 o 
   8   3   7        0.00        0.73      1.34 o 
   9   3   7        1.69        1.62      2.38 o 
  -9   4   7        2.04        5.06      7.12 o 
  -8   4   7        0.61        1.74      1.52 o 
  -7   4   7        4.37        8.62      1.78 o 
  -6   4   7        1.94        2.25      1.11 o 
  -5   4   7       19.44       32.81      8.53 o 
  -4   4   7       84.31       77.71      4.96 o 
  -3   4   7        7.68       10.88      2.66 o 
  -2   4   7       24.83       28.93      4.59 o 
  -1   4   7       93.71       97.78      5.03 o 
   0   4   7      102.44       90.60      4.85 o 
   1   4   7       32.32       29.05      2.68 o 
   2   4   7        0.29        0.74      0.36 o 
   3   4   7       11.89       13.03      1.41 o 
   4   4   7        0.47        0.98      0.76 o 
   5   4   7        4.35        7.58      1.52 o 
   6   4   7        9.26       10.90      1.88 o 
   7   4   7        0.00        1.89      1.89 o 
   8   4   7        5.31        4.81      2.16 o 
  -8   5   7        0.28       -0.98      1.55 o 
  -7   5   7        0.00        0.65      0.99 o 
  -6   5   7        1.53        1.14      0.99 o 
  -5   5   7       11.56       11.78      2.04 o 
  -4   5   7        0.94        2.35      1.08 o 
  -3   5   7       24.41       26.86      2.08 o 
  -2   5   7        0.52        0.91      0.67 o 
  -1   5   7       27.74       31.65      2.59 o 
   0   5   7      145.31      147.61      9.47 o 
   1   5   7       27.97       36.11      3.31 o 
   2   5   7        6.04        5.68      1.07 o 
   3   5   7        2.31        4.20      0.89 o 
   4   5   7        2.22        2.54      0.90 o 
   5   5   7        0.00        0.93      0.90 o 
   6   5   7        2.43        5.73      1.52 o 
   7   5   7        0.05        0.84      1.07 o 
   8   5   7        0.68        1.94      2.07 o 
  -7   6   7        0.24       -0.07      0.91 o 
  -6   6   7        1.68        0.13      0.90 o 
  -5   6   7        1.97        3.59      1.29 o 
  -4   6   7       11.91       11.00      2.04 o 
  -3   6   7        1.28        1.69      0.72 o 
  -2   6   7        0.80        1.04      0.93 o 
  -1   6   7       14.35       14.70      1.71 o 
   0   6   7        2.04        2.18      0.95 o 
   1   6   7        7.94        9.21      1.45 o 
   2   6   7        1.82        4.98      1.13 o 
   3   6   7        6.35        6.90      1.74 o 
   4   6   7        1.62        2.71      1.56 o 
   5   6   7        0.01        1.95      1.40 o 
   6   6   7        0.83       -0.82      1.39 o 
   7   6   7        0.21       -0.81      1.50 o 
  -6   7   7        0.66        0.90      1.32 o 
  -5   7   7        0.22        4.38      1.82 o 
  -4   7   7        4.41        8.61      2.06 o 
  -3   7   7        1.84        1.78      1.18 o 
  -2   7   7        2.44        3.53      1.10 o 
  -1   7   7        8.15        7.95      1.61 o 
   0   7   7       23.41       24.96      2.71 o 
   1   7   7       11.32       12.02      1.92 o 
   2   7   7        1.94        5.04      1.56 o 
   3   7   7        0.29       -0.19      0.82 o 
   4   7   7        0.80        0.55      1.13 o 
   5   7   7        0.03        1.07      1.55 o 
   6   7   7        1.60       -0.25      1.12 o 
  -5   8   7        0.68        3.06      1.95 o 
  -4   8   7        0.00       -0.13      1.28 o 
  -3   8   7        1.43        1.62      1.36 o 
  -2   8   7        0.02       -0.33      1.25 o 
  -1   8   7        0.73       -0.22      0.75 o 
   0   8   7        0.04        1.60      1.05 o 
   1   8   7        0.73        0.39      0.80 o 
   2   8   7        1.16        2.74      1.43 o 
   3   8   7        0.50       -1.09      1.09 o 
   4   8   7        0.88        0.11      1.73 o 
  -2   9   7        0.02       -0.34      1.55 o 
  -1   9   7        1.04       -1.67      1.67 o 
   0   9   7        1.00       -1.14      1.34 o 
   1   9   7        1.98        1.80      1.68 o 
   2   9   7        0.37        1.02      1.45 o 
  -8   0   8        0.80        3.54      4.89 o 
  -6   0   8        2.09        0.16      1.22 o 
  -4   0   8      107.62      104.21     10.91 o 
  -2   0   8       33.01       26.80      1.81 o 
   0   0   8        4.59        1.04      0.52 o 
   2   0   8      651.34      595.57     28.10 o 
   4   0   8        2.02        0.94      1.26 o 
   6   0   8       44.09       40.61      6.30 o 
   8   0   8        0.11       -0.10      1.25 o 
  -9   1   8        0.62        0.85      1.33 o 
  -8   1   8        4.09        2.70      1.65 o 
  -7   1   8        0.41        0.55      0.98 o 
  -6   1   8       20.78       15.86      2.54 o 
  -5   1   8       16.00       14.36      1.46 o 
  -4   1   8      257.47      233.45     10.74 o 
  -3   1   8       21.41       17.91      1.01 o 
  -2   1   8      161.70      160.86      6.18 o 
  -1   1   8       76.98       72.03      2.92 o 
   0   1   8       57.66       68.62      3.21 o 
   1   1   8        1.09        0.90      0.32 o 
   2   1   8        0.77        0.12      0.31 o 
   3   1   8       10.59        9.99      1.57 o 
   4   1   8        6.80        5.91      1.01 o 
   5   1   8        4.57        8.05      1.79 o 
   6   1   8       32.69       39.02      4.35 o 
   7   1   8        3.61        3.33      1.68 o 
   8   1   8        0.74        0.36      1.15 o 
   9   1   8        0.36        0.12      1.15 o 
  -9   2   8        1.55        5.86      2.37 o 
  -8   2   8        1.31        3.23      1.73 o 
  -7   2   8        2.07        4.12      1.61 o 
  -6   2   8        5.76       11.97      4.52 o 
  -5   2   8       60.96       51.49      3.47 o 
  -4   2   8       57.93       66.61      4.01 o 
  -3   2   8       85.61       84.93      4.53 o 
  -2   2   8        1.68        0.91      0.42 o 
  -1   2   8      516.04      535.03     20.20 o 
   0   2   8       40.71       46.76      2.31 o 
   1   2   8      467.00      431.28     15.16 o 
   2   2   8      146.08      115.17      5.94 o 
   3   2   8        0.38        0.62      0.69 o 
   4   2   8        0.09        0.55      0.71 o 
   5   2   8        1.10        0.22      0.67 o 
   6   2   8       24.13       23.30      3.04 o 
   7   2   8        2.12        2.99      1.64 o 
   8   2   8        2.30        6.69      2.53 o 
   9   2   8        0.00        0.11      1.19 o 
  -9   3   8        0.72        1.37      1.65 o 
  -8   3   8        0.00       -0.18      1.13 o 
  -7   3   8        0.00        0.01      0.70 o 
  -6   3   8       29.40       32.22      3.04 o 
  -5   3   8       30.20       27.08      2.53 o 
  -4   3   8      138.87      116.78      6.63 o 
  -3   3   8        1.97        2.75      0.74 o 
  -2   3   8       53.64       46.75      2.31 o 
  -1   3   8        3.60        2.50      0.46 o 
   0   3   8       25.39       17.48      2.00 o 
   1   3   8       15.48       13.79      1.10 o 
   2   3   8        0.06        0.56      0.34 o 
   3   3   8        9.75        8.13      1.17 o 
   4   3   8        0.37        0.18      0.64 o 
   5   3   8        0.72        2.65      1.40 o 
   6   3   8        0.09        0.51      1.12 o 
   7   3   8        9.66       11.92      2.54 o 
   8   3   8        0.87        0.49      1.74 o 
  -9   4   8        1.22       -0.03      1.99 o 
  -8   4   8        2.59        3.88      1.74 o 
  -7   4   8        2.48        3.86      1.75 o 
  -6   4   8        9.00       11.02      1.65 o 
  -5   4   8        1.19        0.31      0.78 o 
  -4   4   8       26.81       31.07      2.55 o 
  -3   4   8       97.60       93.44      4.33 o 
  -2   4   8       17.37       18.83      4.41 o 
  -1   4   8      210.39      189.47      9.31 o 
   0   4   8       61.54       65.36      3.72 o 
   1   4   8       34.89       31.40      1.74 o 
   2   4   8        0.10        1.06      0.52 o 
   3   4   8       15.12       12.57      1.85 o 
   4   4   8        6.53       10.47      1.64 o 
   5   4   8        3.67        4.33      1.24 o 
   6   4   8        6.75        5.47      1.64 o 
   7   4   8        0.00       -0.53      1.14 o 
   8   4   8        1.99        2.82      1.89 o 
  -8   5   8        1.03        0.25      1.36 o 
  -7   5   8        0.00        0.04      0.85 o 
  -6   5   8        2.42        1.75      1.51 o 
  -5   5   8        4.28        4.58      1.75 o 
  -4   5   8       16.84       18.73      2.55 o 
  -3   5   8       14.12       11.33      1.20 o 
  -2   5   8       12.52       12.99      1.61 o 
  -1   5   8        9.36       11.67      1.46 o 
   0   5   8       13.55       14.70      1.67 o 
   1   5   8       23.80       22.19      2.14 o 
   2   5   8        0.01       -0.52      0.58 o 
   3   5   8        1.42        5.70      1.40 o 
   4   5   8        1.45        2.44      0.94 o 
   5   5   8        8.91        9.76      1.94 o 
   6   5   8        0.21        0.05      1.11 o 
   7   5   8        8.13        8.72      3.12 o 
  -7   6   8        2.15        1.58      1.30 o 
  -6   6   8        0.87        2.50      1.49 o 
  -5   6   8        0.28       -0.17      0.97 o 
  -4   6   8        4.80        8.47      1.76 o 
  -3   6   8       11.05       12.32      2.62 o 
  -2   6   8        0.08        0.75      0.78 o 
  -1   6   8       29.12       20.49      2.11 o 
   0   6   8        6.06       10.56      1.97 o 
   1   6   8        0.82       -0.21      0.71 o 
   2   6   8        0.10        0.51      0.70 o 
   3   6   8        1.29        2.94      1.38 o 
   4   6   8        6.27        7.71      2.19 o 
   5   6   8        0.71       -0.42      1.04 o 
   6   6   8        0.00       -0.30      1.40 o 
  -6   7   8        1.03        1.95      1.65 o 
  -5   7   8        0.18       -0.07      1.11 o 
  -4   7   8        0.00       -0.24      1.49 o 
  -3   7   8        3.38        4.77      1.70 o 
  -2   7   8        0.14        0.81      0.78 o 
  -1   7   8        0.32       -0.11      0.67 o 
   0   7   8        5.01        6.72      1.69 o 
   1   7   8        2.79        1.46      1.09 o 
   2   7   8        1.62        1.49      1.09 o 
   3   7   8        1.56        1.83      1.24 o 
   4   7   8        0.43        0.23      1.03 o 
   5   7   8        0.30        0.21      1.14 o 
  -4   8   8        0.64        1.10      1.30 o 
  -3   8   8        0.01        0.86      1.22 o 
  -2   8   8        1.20        2.02      1.44 o 
  -1   8   8        2.28        0.92      0.94 o 
   0   8   8        0.55        1.47      1.20 o 
   1   8   8        2.96        2.18      1.35 o 
   2   8   8        0.24       -0.36      1.01 o 
   3   8   8        0.11        0.46      1.04 o 
   4   8   8        0.79       -0.87      1.57 o 
  -1   9   8        0.06        5.03      2.34 o 
   0   9   8        1.31        1.02      2.28 o 
   1   9   8        0.24       -0.48      1.56 o 
  -9   0   9        5.27        5.30      5.20 o 
  -7   0   9        4.08        2.81      2.18 o 
  -5   0   9       23.03       18.81      3.50 o 
  -3   0   9        2.95        3.40      0.94 o 
  -1   0   9       31.58       28.20      2.28 o 
   1   0   9      103.67       85.26      4.66 o 
   3   0   9      101.28       85.61      9.22 o 
   5   0   9       75.45       79.54      9.40 o 
   7   0   9        0.01        1.53      1.95 o 
   9   0   9        1.02        5.76      5.04 o 
  -9   1   9        0.13        1.29      1.60 o 
  -8   1   9        1.54        2.03      1.56 o 
  -7   1   9        4.26       10.21      2.33 o 
  -6   1   9        3.25        3.11      1.40 o 
  -5   1   9      126.37      101.95      5.80 o 
  -4   1   9        0.01        1.04      0.85 o 
  -3   1   9       28.11       25.46      1.44 o 
  -2   1   9       21.28       21.29      1.28 o 
  -1   1   9      247.18      247.83      9.70 o 
   0   1   9        3.25        3.14      0.66 o 
   1   1   9       49.81       69.93      3.08 o 
   2   1   9       80.00       67.94      2.54 o 
   3   1   9       14.04       10.69      1.29 o 
   4   1   9        0.07        0.07      0.64 o 
   5   1   9       34.87       32.49      3.62 o 
   6   1   9        0.01        1.16      1.41 o 
   7   1   9        2.46        2.39      1.59 o 
   8   1   9        0.00       -0.39      1.18 o 
  -9   2   9        0.77        1.60      3.12 o 
  -8   2   9        0.41        2.93      1.99 o 
  -7   2   9        1.10        2.07      1.39 o 
  -6   2   9       10.14        9.46      1.33 o 
  -5   2   9        0.52        1.71      0.73 o 
  -4   2   9       41.67       36.80      2.80 o 
  -3   2   9       14.72       15.79      1.60 o 
  -2   2   9      131.37      139.68      5.88 o 
  -1   2   9        0.34       -0.25      0.38 o 
   0   2   9       71.99       68.29      3.47 o 
   1   2   9       41.96       32.05      1.67 o 
   2   2   9       22.36       16.23      1.37 o 
   3   2   9       15.67        9.50      1.45 o 
   4   2   9        4.57        3.39      0.95 o 
   5   2   9       12.78       10.20      1.40 o 
   6   2   9       16.69       19.09      2.86 o 
   7   2   9        2.36        0.84      1.28 o 
   8   2   9        0.30       -0.70      1.34 o 
  -9   3   9        1.75        1.69      1.70 o 
  -8   3   9        1.28        4.47      1.98 o 
  -7   3   9        0.61        3.09      2.46 o 
  -6   3   9        1.01        2.30      0.98 o 
  -5   3   9       32.07       27.77      2.63 o 
  -4   3   9       21.03       20.94      1.95 o 
  -3   3   9        4.81        4.62      1.20 o 
  -2   3   9        0.11        0.60      0.41 o 
  -1   3   9       65.19       57.20      2.83 o 
   0   3   9        5.48        4.81      0.75 o 
   1   3   9       25.10       35.40      1.89 o 
   2   3   9       53.48       38.55      2.53 o 
   3   3   9       39.99       43.74      3.18 o 
   4   3   9        2.96        3.95      1.02 o 
   5   3   9        8.20       11.84      2.16 o 
   6   3   9        0.58        1.34      1.29 o 
   7   3   9        0.80        2.57      1.62 o 
   8   3   9        0.65        1.53      1.63 o 
  -8   4   9        0.64        2.42      1.89 o 
  -7   4   9        3.17        1.64      1.03 o 
  -6   4   9        3.55        3.61      1.20 o 
  -5   4   9        6.65        9.18      1.86 o 
  -4   4   9        4.71        4.50      1.04 o 
  -3   4   9       27.72       26.53      2.09 o 
  -2   4   9        3.79        5.59      0.99 o 
  -1   4   9       22.06       36.57      7.22 o 
   0   4   9      152.65      145.07      7.08 o 
   1   4   9        0.17        1.80      0.50 o 
   2   4   9        0.36        0.96      1.25 o 
   3   4   9        0.26        4.14      1.32 o 
   4   4   9        0.53        1.11      0.75 o 
   5   4   9        1.14        1.07      1.02 o 
   6   4   9       10.25       11.14      1.95 o 
   7   4   9        0.46        2.27      1.89 o 
   8   4   9        0.54       -0.92      2.65 o 
  -8   5   9        0.04       -1.50      1.50 o 
  -7   5   9        0.00       -0.21      0.98 o 
  -6   5   9        0.57        1.10      1.30 o 
  -5   5   9        5.49        6.68      2.00 o 
  -4   5   9       27.34       26.70      3.36 o 
  -3   5   9        1.21        2.85      1.28 o 
  -2   5   9        4.66        5.71      0.94 o 
  -1   5   9        1.30        1.63      0.73 o 
   0   5   9        0.13        1.53      0.77 o 
   1   5   9        5.06        6.85      1.19 o 
   2   5   9        0.09        1.03      1.61 o 
   3   5   9        4.08        7.75      2.71 o 
   4   5   9        1.10       -0.68      1.30 o 
   5   5   9        5.75        5.53      2.64 o 
   6   5   9        0.85        0.37      1.14 o 
   7   5   9        0.67        0.89      1.74 o 
  -7   6   9        4.28        3.76      1.79 o 
  -6   6   9        2.69        3.06      1.64 o 
  -5   6   9        1.52        2.29      1.35 o 
  -4   6   9        0.03        0.41      1.16 o 
  -3   6   9        2.30        5.14      1.65 o 
  -2   6   9        1.23        3.13      0.96 o 
  -1   6   9        0.67        3.31      1.07 o 
   0   6   9       27.94       24.97      2.51 o 
   1   6   9        0.58        3.45      1.53 o 
   2   6   9        1.21        2.35      1.32 o 
   3   6   9        1.59        1.43      1.94 o 
   4   6   9        0.61        2.58      2.89 o 
   5   6   9        0.32        2.12      1.56 o 
   6   6   9        5.17        6.15      2.33 o 
  -6   7   9        0.29        0.23      1.47 o 
  -5   7   9        0.25        1.68      1.30 o 
  -4   7   9        1.38        1.71      1.40 o 
  -3   7   9        2.48        5.49      2.56 o 
  -2   7   9        0.03        1.74      1.29 o 
  -1   7   9        0.21        0.67      1.11 o 
   0   7   9        0.88        1.79      0.99 o 
   1   7   9        0.04        1.72      1.07 o 
   2   7   9        0.06        0.32      0.98 o 
   3   7   9        0.87        0.69      1.19 o 
   4   7   9        1.01        1.44      1.46 o 
   5   7   9        0.04        0.31      1.34 o 
  -4   8   9        0.33       -0.48      1.43 o 
  -3   8   9        0.17        1.80      1.47 o 
  -2   8   9        0.04        0.91      1.32 o 
  -1   8   9        1.06        0.22      0.85 o 
   0   8   9        1.45        0.40      0.88 o 
   1   8   9        0.49        1.94      1.73 o 
   2   8   9        0.01       -0.11      0.97 o 
   3   8   9        0.64       -1.41      1.62 o 
  -8   0  10        6.73        9.37      3.72 o 
  -6   0  10       32.64       38.49      6.41 o 
  -4   0  10       35.54       27.45      4.29 o 
  -2   0  10        8.71        9.39      1.33 o 
   0   0  10        9.82        9.45      1.28 o 
   2   0  10       11.44       14.00      2.15 o 
   4   0  10       35.30       40.61      7.49 o 
   6   0  10        4.64        8.11      2.76 o 
   8   0  10        1.55        3.23      2.59 o 
  -9   1  10        0.10        0.20      1.14 o 
  -8   1  10        2.60        4.13      2.60 o 
  -7   1  10        1.74        1.22      1.39 o 
  -6   1  10       38.78       45.44      4.58 o 
  -5   1  10       15.20       14.44      2.36 o 
  -4   1  10        3.81        2.34      1.00 o 
  -3   1  10        0.82        2.26      0.76 o 
  -2   1  10       26.39       21.08      1.46 o 
  -1   1  10       12.71       14.72      1.23 o 
   0   1  10       10.44        6.83      0.97 o 
   1   1  10        2.08        4.06      0.89 o 
   2   1  10      192.49      191.18      7.03 o 
   3   1  10       22.63       20.52      1.73 o 
   4   1  10        7.96       12.65      2.03 o 
   5   1  10        9.68       12.48      2.07 o 
   6   1  10       15.82       21.43      3.19 o 
   7   1  10        0.00        1.22      1.35 o 
   8   1  10        0.86        1.19      1.65 o 
  -9   2  10        0.40        1.18      1.74 o 
  -8   2  10        0.36        4.73      2.10 o 
  -7   2  10        4.87        6.53      1.83 o 
  -6   2  10        5.92        9.93      2.02 o 
  -5   2  10        0.00        1.71      1.29 o 
  -4   2  10        5.39        7.98      1.51 o 
  -3   2  10        0.10        0.99      0.82 o 
  -2   2  10       14.47       18.08      1.84 o 
  -1   2  10       66.67       70.66      3.49 o 
   0   2  10       44.70       47.21      2.94 o 
   1   2  10       52.91       51.76      2.61 o 
   2   2  10       16.93       20.55      1.69 o 
   3   2  10        1.07        3.26      0.90 o 
   4   2  10        4.59        3.96      0.85 o 
   5   2  10        0.05        0.72      1.19 o 
   6   2  10        0.00        0.24      1.18 o 
   7   2  10        1.91        2.01      1.43 o 
   8   2  10        1.99        2.04      1.70 o 
  -8   3  10        1.02        0.55      1.54 o 
  -7   3  10        1.31        3.81      2.10 o 
  -6   3  10        6.33       10.35      1.62 o 
  -5   3  10        8.38        8.70      1.50 o 
  -4   3  10        5.16        7.84      1.38 o 
  -3   3  10        0.49        1.95      1.18 o 
  -2   3  10       46.34       51.18      2.77 o 
  -1   3  10        2.22        3.11      1.11 o 
   0   3  10       12.44       13.95      1.35 o 
   1   3  10       45.92       36.97      2.08 o 
   2   3  10       58.18       57.22      3.50 o 
   3   3  10       36.09       32.49      2.62 o 
   4   3  10        5.50       10.23      1.51 o 
   5   3  10       18.29       17.39      2.03 o 
   6   3  10       22.25       28.82      4.04 o 
   7   3  10        0.18       -1.07      1.31 o 
   8   3  10        2.63        4.21      2.36 o 
  -8   4  10        0.46        0.56      3.21 o 
  -7   4  10        0.17        1.18      1.56 o 
  -6   4  10        0.96        0.26      0.79 o 
  -5   4  10       11.07        8.37      1.81 o 
  -4   4  10        3.16        3.02      1.05 o 
  -3   4  10        3.86        2.76      0.80 o 
  -2   4  10       19.88       20.68      1.71 o 
  -1   4  10        0.87        0.49      0.68 o 
   0   4  10       15.81       22.55      1.88 o 
   1   4  10       21.21       22.06      1.52 o 
   2   4  10       16.34       17.34      1.67 o 
   3   4  10        0.37        1.67      0.92 o 
   4   4  10        0.41        0.53      0.74 o 
   5   4  10        1.21        2.06      1.02 o 
   6   4  10        0.43        1.55      1.50 o 
   7   4  10        4.52        6.31      2.31 o 
  -7   5  10        0.22        3.50      2.54 o 
  -6   5  10        1.13        4.61      1.85 o 
  -5   5  10        0.03        0.16      0.98 o 
  -4   5  10        3.45        3.74      1.80 o 
  -3   5  10        5.10        9.90      1.85 o 
  -2   5  10       21.79       20.60      2.01 o 
  -1   5  10       10.24       10.73      1.55 o 
   0   5  10        9.88       11.95      1.57 o 
   1   5  10       19.09       11.84      1.52 o 
   2   5  10       21.08       25.67      3.31 o 
   3   5  10        4.30        4.09      1.96 o 
   4   5  10        0.05       -0.28      0.96 o 
   5   5  10        4.03        1.31      1.32 o 
   6   5  10        3.16        2.72      2.15 o 
  -6   6  10        2.08        4.92      1.83 o 
  -5   6  10        8.19        8.51      2.27 o 
  -4   6  10        1.82        3.75      1.58 o 
  -3   6  10        0.00        1.68      1.38 o 
  -2   6  10        2.53        4.35      1.15 o 
  -1   6  10        4.97        6.69      1.34 o 
   0   6  10        0.26        1.12      1.35 o 
   1   6  10        2.38        2.60      1.24 o 
   2   6  10        0.07        1.04      1.16 o 
   3   6  10        0.25        0.01      0.96 o 
   4   6  10        2.28        2.32      1.38 o 
   5   6  10        0.33       -1.26      1.68 o 
   6   6  10        0.08        1.35      1.74 o 
  -5   7  10        0.56       -0.32      1.43 o 
  -4   7  10        1.89        1.01      1.71 o 
  -3   7  10        1.42        1.12      1.34 o 
  -2   7  10        4.24        2.56      1.50 o 
  -1   7  10        3.63        5.06      1.54 o 
   0   7  10        0.56        0.60      0.87 o 
   1   7  10        0.24        3.10      2.18 o 
   2   7  10        0.33        1.05      1.45 o 
   3   7  10        0.10        0.10      0.96 o 
   4   7  10        0.37        0.05      1.15 o 
  -3   8  10        0.09        1.53      1.93 o 
  -2   8  10        0.01        1.05      1.35 o 
  -1   8  10        0.26       -0.93      1.23 o 
   0   8  10        2.41        1.57      1.26 o 
   1   8  10        0.30        0.22      1.31 o 
   2   8  10        0.66        0.86      1.29 o 
  -9   0  11        0.80        5.27      3.82 o 
  -7   0  11        0.13       -0.31      1.49 o 
  -5   0  11       99.61      119.38     13.50 o 
  -3   0  11        0.07        0.30      0.70 o 
  -1   0  11        2.68        2.85      1.13 o 
   1   0  11      402.56      371.89     21.53 o 
   3   0  11       33.28       28.96      4.22 o 
   5   0  11       21.10       21.51      4.65 o 
   7   0  11        0.76       -0.31      1.61 o 
  -9   1  11        8.65       10.45      3.33 o 
  -8   1  11        0.25        0.33      1.04 o 
  -7   1  11        7.74        7.30      2.03 o 
  -6   1  11        5.08        4.68      1.70 o 
  -5   1  11       78.51       79.29      6.82 o 
  -4   1  11        0.08       -0.67      0.67 o 
  -3   1  11       28.04       30.06      2.14 o 
  -2   1  11        4.14        5.26      0.87 o 
  -1   1  11        8.33        7.08      1.00 o 
   0   1  11        4.54        5.85      1.03 o 
   1   1  11        2.28        1.76      0.76 o 
   2   1  11       15.56       17.19      1.54 o 
   3   1  11       10.82        5.93      0.98 o 
   4   1  11        0.36        2.67      1.30 o 
   5   1  11        1.84        5.63      1.73 o 
   6   1  11        2.05       -0.65      1.08 o 
   7   1  11        2.17        4.39      1.85 o 
   8   1  11        0.05        0.23      1.23 o 
  -8   2  11        0.37        1.78      1.55 o 
  -7   2  11        0.01        1.80      1.66 o 
  -6   2  11        0.48        3.38      1.38 o 
  -5   2  11       35.09       40.38      3.31 o 
  -4   2  11        7.05       10.08      1.59 o 
  -3   2  11       10.91        9.85      1.46 o 
  -2   2  11        2.02        1.89      0.64 o 
  -1   2  11        0.60        1.04      0.58 o 
   0   2  11        0.00        0.76      0.42 o 
   1   2  11      152.44      140.94      6.45 o 
   2   2  11       23.21       24.50      2.20 o 
   3   2  11       39.55       34.24      2.62 o 
   4   2  11        0.86        1.07      0.95 o 
   5   2  11        8.67        8.39      1.90 o 
   6   2  11        0.91        1.04      1.17 o 
   7   2  11        0.12        0.85      1.23 o 
  -8   3  11        0.20       -0.04      1.04 o 
  -7   3  11        3.70        4.37      1.81 o 
  -6   3  11        7.77        7.86      2.02 o 
  -5   3  11       46.10       45.49      4.34 o 
  -4   3  11        1.95        5.93      1.99 o 
  -3   3  11       39.85       42.69      4.05 o 
  -2   3  11        0.24        1.84      0.82 o 
  -1   3  11       19.00       17.76      1.56 o 
   0   3  11        3.12        3.65      0.86 o 
   1   3  11       22.57       34.39      5.38 o 
   2   3  11       27.00       22.72      1.91 o 
   3   3  11        2.01        5.89      1.13 o 
   4   3  11        4.17        3.04      1.33 o 
   5   3  11        1.05       -1.04      1.04 o 
   6   3  11        6.84        7.53      3.43 o 
   7   3  11        0.00        0.93      1.58 o 
  -8   4  11        0.16        1.98      2.02 o 
  -7   4  11        0.80       -1.54      1.54 o 
  -6   4  11        3.22        2.92      1.35 o 
  -5   4  11        0.86        0.69      1.01 o 
  -4   4  11        8.20        7.09      1.30 o 
  -3   4  11       17.44       20.05      2.64 o 
  -2   4  11        0.63        0.99      0.61 o 
  -1   4  11        1.74        4.97      1.32 o 
   0   4  11        0.78        1.39      0.69 o 
   1   4  11       14.09       12.16      1.11 o 
   2   4  11        2.49        3.78      0.89 o 
   3   4  11        7.70        5.98      1.16 o 
   4   4  11        1.05        1.99      0.96 o 
   5   4  11        2.88        1.78      1.36 o 
   6   4  11        0.23        1.05      1.34 o 
   7   4  11        0.30        1.23      1.91 o 
  -7   5  11        0.06        1.74      2.27 o 
  -6   5  11        1.29        1.60      1.67 o 
  -5   5  11        9.33       12.66      4.54 o 
  -4   5  11        7.05       10.51      3.04 o 
  -3   5  11       17.91       18.09      2.74 o 
  -2   5  11        0.01        0.53      0.75 o 
  -1   5  11       23.53       22.89      2.34 o 
   0   5  11       29.59       27.87      3.03 o 
   1   5  11       11.09       14.36      2.37 o 
   2   5  11        3.01        4.53      1.47 o 
   3   5  11        1.35        2.89      2.05 o 
   4   5  11        1.39       -0.78      1.13 o 
   5   5  11        0.00        1.00      1.54 o 
   6   5  11        4.79        5.38      3.50 o 
  -6   6  11        0.11       -0.18      0.96 o 
  -5   6  11        0.21        1.68      1.48 o 
  -4   6  11        9.20       11.89      2.55 o 
  -3   6  11        2.46        1.33      1.24 o 
  -2   6  11        0.92       -0.80      1.10 o 
  -1   6  11        0.02        2.05      1.31 o 
   0   6  11        0.44        1.48      1.01 o 
   1   6  11        0.24        0.14      0.99 o 
   2   6  11        0.44        1.51      1.26 o 
   3   6  11        0.79        1.23      1.47 o 
   4   6  11        0.05        1.24      1.46 o 
   5   6  11        0.23        0.56      1.27 o 
  -4   7  11        2.16        3.52      1.77 o 
  -3   7  11        2.19        1.14      1.28 o 
  -2   7  11        1.64        0.84      1.28 o 
  -1   7  11        6.16        6.21      2.10 o 
   0   7  11        7.28        5.64      1.99 o 
   1   7  11        1.57        2.01      1.49 o 
   2   7  11        0.08        1.22      1.31 o 
   3   7  11        0.26       -0.38      1.27 o 
   4   7  11        0.00       11.60     10.71 o 
  -2   8  11        0.42       -0.25      1.45 o 
  -1   8  11        0.31        0.46      1.55 o 
   0   8  11        1.36        0.26      1.33 o 
   1   8  11        1.59        1.34      1.68 o 
  -8   0  12        1.04       -0.31      2.24 o 
  -6   0  12        2.64        7.47      3.01 o 
  -4   0  12       69.71       72.67      8.89 o 
  -2   0  12       18.79       23.66      3.30 o 
   0   0  12       47.17       41.37      3.62 o 
   2   0  12       71.12       53.06      3.68 o 
   4   0  12        0.45        1.94      1.73 o 
   6   0  12        0.20        1.49      2.12 o 
  -8   1  12        0.62        2.37      1.75 o 
  -7   1  12        0.16       -1.19      1.34 o 
  -6   1  12        7.76        5.11      1.72 o 
  -5   1  12        0.74        0.01      0.90 o 
  -4   1  12        3.99        1.03      1.05 o 
  -3   1  12        6.28        6.56      0.98 o 
  -2   1  12        8.79        9.96      1.23 o 
  -1   1  12        0.07        1.36      0.70 o 
   0   1  12       43.25       45.20      3.28 o 
   1   1  12        3.90        4.53      0.80 o 
   2   1  12       28.26       26.72      2.04 o 
   3   1  12        2.38        2.62      1.12 o 
   4   1  12       28.44       27.73      3.33 o 
   5   1  12        0.94        1.67      1.18 o 
   6   1  12        0.02       -0.82      1.49 o 
   7   1  12        0.33        0.48      1.30 o 
  -8   2  12        0.07       -1.78      2.41 o 
  -7   2  12        7.66       10.89      2.62 o 
  -6   2  12        0.15       -1.06      1.24 o 
  -5   2  12        0.46        1.08      1.16 o 
  -4   2  12       33.83       36.28      3.26 o 
  -3   2  12        0.01        0.93      0.80 o 
  -2   2  12        7.88       10.81      1.45 o 
  -1   2  12        0.06        0.01      0.60 o 
   0   2  12        7.48        9.87      1.33 o 
   1   2  12        1.10        0.83      0.67 o 
   2   2  12       16.62       12.35      1.42 o 
   3   2  12        1.08        1.92      0.90 o 
   4   2  12        1.40        2.48      1.18 o 
   5   2  12        0.16        1.55      1.32 o 
   6   2  12        0.81       -0.33      1.07 o 
   7   2  12        0.14        1.24      1.71 o 
  -8   3  12        0.42        3.43      2.26 o 
  -7   3  12        0.30        1.06      1.21 o 
  -6   3  12        4.79        3.39      1.70 o 
  -5   3  12       10.68       10.84      1.79 o 
  -4   3  12        8.31        7.64      1.50 o 
  -3   3  12        0.04        1.62      0.82 o 
  -2   3  12       13.07       14.22      1.53 o 
  -1   3  12        0.88        0.80      0.50 o 
   0   3  12        0.24        1.42      0.54 o 
   1   3  12        9.88        6.45      1.23 o 
   2   3  12       10.35        8.04      1.20 o 
   3   3  12        1.21        2.20      0.99 o 
   4   3  12        0.40        1.72      1.28 o 
   5   3  12        1.62        3.55      1.66 o 
   6   3  12        0.01       -0.70      1.27 o 
   7   3  12        2.18        2.88      2.22 o 
  -7   4  12        0.90        1.08      1.75 o 
  -6   4  12        0.39        0.24      1.59 o 
  -5   4  12        0.06        2.02      1.31 o 
  -4   4  12        1.42        3.27      1.39 o 
  -3   4  12        0.31        1.57      1.95 o 
  -2   4  12        0.13        0.41      0.90 o 
  -1   4  12       14.98       17.11      4.21 o 
   0   4  12        0.41        0.06      0.53 o 
   1   4  12        0.23        1.14      1.01 o 
   2   4  12        0.60        1.16      1.50 o 
   3   4  12        0.00        2.24      0.96 o 
   4   4  12        5.49        6.65      1.60 o 
   5   4  12        0.34       -1.96      1.96 o 
   6   4  12        0.65        0.52      1.53 o 
  -6   5  12        1.02        1.72      2.28 o 
  -5   5  12        7.13        7.57      4.21 o 
  -4   5  12        4.94        6.70      3.69 o 
  -3   5  12        9.05       14.42      5.10 o 
  -2   5  12        7.71       10.35      2.04 o 
  -1   5  12        3.79        4.69      1.16 o 
   0   5  12        8.60       13.13      2.29 o 
   1   5  12       11.48       11.50      2.24 o 
   2   5  12        0.06       -0.89      1.17 o 
   3   5  12        0.00       -0.99      1.24 o 
   4   5  12        0.54       -0.81      1.08 o 
   5   5  12        0.23        1.12      1.73 o 
  -5   6  12        0.82        2.29      1.55 o 
  -4   6  12        0.30        0.27      1.16 o 
  -3   6  12        1.75        2.93      1.55 o 
  -2   6  12        0.61       -0.57      1.12 o 
  -1   6  12        8.06        8.18      1.62 o 
   0   6  12        1.36        4.24      1.94 o 
   1   6  12        0.00        0.80      1.08 o 
   2   6  12        0.03        1.54      1.35 o 
   3   6  12        0.07        2.60      1.57 o 
   4   6  12        0.99        0.28      1.51 o 
  -4   7  12        0.44        0.85      1.39 o 
  -3   7  12        1.71        2.20      1.61 o 
  -2   7  12        0.56        3.13      1.86 o 
  -1   7  12        1.32        1.94      2.27 o 
   0   7  12        2.80        4.28      2.43 o 
   1   7  12        4.46        3.93      2.02 o 
   2   7  12        0.75        0.68      1.27 o 
   3   7  12        0.08        0.61      1.50 o 
  -7   0  13        0.52       -0.11      1.59 o 
  -5   0  13        3.24        0.06      1.20 o 
  -3   0  13      125.93      126.71     10.39 o 
  -1   0  13       86.76       84.93      6.89 o 
   1   0  13       41.49       38.63      3.31 o 
   3   0  13       21.65       25.90      4.36 o 
   5   0  13        1.64        0.35      1.55 o 
   7   0  13        0.71        1.69      2.40 o 
  -8   1  13        0.04       -0.12      1.13 o 
  -7   1  13        4.43        3.53      1.62 o 
  -6   1  13        5.04        5.04      1.92 o 
  -5   1  13        0.20       -0.13      0.92 o 
  -4   1  13        5.75        5.48      1.16 o 
  -3   1  13       39.89       49.56      4.16 o 
  -2   1  13        2.67        3.25      0.97 o 
  -1   1  13        1.22        1.22      0.69 o 
   0   1  13        5.42        7.55      1.27 o 
   1   1  13       89.02       88.17      4.72 o 
   2   1  13        0.01        0.96      0.70 o 
   3   1  13        0.07        0.36      0.84 o 
   4   1  13        0.00        0.92      1.00 o 
   5   1  13        0.07       -0.09      1.14 o 
   6   1  13        0.31        0.46      1.22 o 
   7   1  13        2.26        2.32      2.42 o 
  -7   2  13        0.43        0.17      1.22 o 
  -6   2  13        1.62        1.36      1.29 o 
  -5   2  13        0.61        4.35      1.56 o 
  -4   2  13        0.35        0.62      0.93 o 
  -3   2  13       48.16       50.05      4.29 o 
  -2   2  13        7.19        4.77      0.96 o 
  -1   2  13       78.13       81.85      4.93 o 
   0   2  13       17.55       14.77      1.84 o 
   1   2  13       30.00       34.45      2.82 o 
   2   2  13        0.26        0.71      0.61 o 
   3   2  13        7.43       11.78      1.92 o 
   4   2  13        0.18       -0.37      1.01 o 
   5   2  13        0.63        2.78      1.69 o 
   6   2  13        0.31        2.25      1.68 o 
  -7   3  13        0.75        1.01      1.66 o 
  -6   3  13        4.40        5.53      2.03 o 
  -5   3  13        4.36        4.99      1.65 o 
  -4   3  13       23.09       30.07      3.18 o 
  -3   3  13        6.07       10.72      1.91 o 
  -2   3  13        6.08        8.08      1.13 o 
  -1   3  13        1.01        2.25      0.87 o 
   0   3  13        1.38        3.23      1.01 o 
   1   3  13        1.92        1.48      0.84 o 
   2   3  13        0.33        0.46      0.68 o 
   3   3  13        0.05        2.22      1.15 o 
   4   3  13        0.11       -0.52      0.91 o 
   5   3  13        0.46        1.55      2.38 o 
   6   3  13        1.04        1.03      1.33 o 
  -7   4  13        0.26        0.67      1.57 o 
  -6   4  13        0.95        2.17      2.55 o 
  -5   4  13        0.01        1.10      1.24 o 
  -4   4  13        7.81        9.33      2.28 o 
  -3   4  13        4.40        3.94      1.58 o 
  -2   4  13        0.65       -0.43      1.04 o 
  -1   4  13       17.83       24.50      4.86 o 
   0   4  13       18.29       14.54      1.74 o 
   1   4  13       13.64       18.53      2.66 o 
   2   4  13        0.35        1.35      1.24 o 
   3   4  13        3.21        5.01      1.55 o 
   4   4  13        0.00       -1.45      1.58 o 
   5   4  13        2.05        3.10      2.16 o 
  -6   5  13        0.03       -0.90      2.08 o 
  -5   5  13        0.75        0.70      1.53 o 
  -4   5  13        9.33       20.51      8.98 o 
  -3   5  13        0.07        0.88      1.50 o 
  -2   5  13        0.23        2.32      1.31 o 
  -1   5  13        2.10        3.56      1.44 o 
   0   5  13        1.11       -0.50      1.01 o 
   1   5  13        0.02        0.26      1.09 o 
   2   5  13        1.91        2.94      1.61 o 
   3   5  13        0.33        0.89      1.27 o 
   4   5  13        0.01        0.77      1.46 o 
   5   5  13        0.33        1.53      1.93 o 
  -4   6  13        3.95        3.29      1.78 o 
  -3   6  13        0.17       -0.86      1.42 o 
  -2   6  13        0.31        2.78      1.91 o 
  -1   6  13        0.00       -1.23      1.50 o 
   0   6  13        4.99        3.46      1.66 o 
   1   6  13        1.12        1.01      1.29 o 
   2   6  13        1.08        0.69      1.21 o 
   3   6  13        3.24        0.13      1.25 o 
  -2   7  13        0.06        0.85      1.65 o 
  -1   7  13        0.20       -1.18      2.70 o 
   0   7  13        0.03        0.60      1.45 o 
   1   7  13        0.01        1.01      1.76 o 
  -6   0  14        1.62       11.22     10.85 o 
  -4   0  14        0.00        0.44      1.49 o 
  -2   0  14       20.53       23.58      3.26 o 
   0   0  14       50.34       45.92      4.10 o 
   2   0  14        0.23        1.78      1.53 o 
   4   0  14        0.00        0.53      1.26 o 
   6   0  14        3.31        3.23      2.45 o 
  -7   1  14        0.01       -0.41      1.53 o 
  -6   1  14        6.22        5.32      1.96 o 
  -5   1  14        4.80        8.51      2.31 o 
  -4   1  14        0.82        1.67      1.71 o 
  -3   1  14       13.10       15.47      2.11 o 
  -2   1  14       27.71       30.03      2.51 o 
  -1   1  14        5.75        8.24      1.28 o 
   0   1  14        0.06       -0.38      0.56 o 
   1   1  14        0.02        1.45      1.19 o 
   2   1  14       10.72       13.01      2.02 o 
   3   1  14        0.00        2.85      1.47 o 
   4   1  14        0.66       -0.07      0.75 o 
   5   1  14        0.03        1.00      1.28 o 
   6   1  14        0.15        0.38      1.18 o 
  -7   2  14        0.10        0.21      1.20 o 
  -6   2  14        1.28        2.13      1.46 o 
  -5   2  14        0.00        1.71      1.94 o 
  -4   2  14        1.31        0.06      0.75 o 
  -3   2  14        2.24        0.64      0.88 o 
  -2   2  14       10.00        8.01      1.26 o 
  -1   2  14        0.92        0.69      0.67 o 
   0   2  14       25.29       25.89      2.19 o 
   1   2  14        4.01        3.88      1.69 o 
   2   2  14        9.13        6.98      2.19 o 
   3   2  14        0.27       -0.44      0.85 o 
   4   2  14        0.00        1.70      1.21 o 
   5   2  14        1.16        1.33      1.29 o 
   6   2  14        2.15        3.58      2.18 o 
  -7   3  14        0.04        4.03      2.22 o 
  -6   3  14        2.08        2.52      2.15 o 
  -5   3  14       12.78       13.69      2.91 o 
  -4   3  14        0.01        0.12      0.98 o 
  -3   3  14       20.84       24.06      2.82 o 
  -2   3  14        0.49        1.16      1.17 o 
  -1   3  14       22.13       24.31      2.25 o 
   0   3  14        0.23        1.77      0.90 o 
   1   3  14        0.02        0.46      0.87 o 
   2   3  14        2.50        4.48      1.22 o 
   3   3  14        0.34        0.04      0.71 o 
   4   3  14        3.98        2.30      1.32 o 
   5   3  14        0.65        1.03      1.28 o 
  -6   4  14        0.10        0.43      1.53 o 
  -5   4  14        2.17        1.11      1.67 o 
  -4   4  14        1.72        0.66      1.15 o 
  -3   4  14        3.99        3.39      1.53 o 
  -2   4  14        4.10        0.53      1.14 o 
  -1   4  14        0.42        1.05      1.05 o 
   0   4  14        5.84        7.11      1.87 o 
   1   4  14        0.75       -0.13      1.28 o 
   2   4  14       10.09       13.54      2.68 o 
   3   4  14        2.81       -0.32      1.29 o 
   4   4  14        1.18        7.31      5.57 o 
   5   4  14        1.21        2.57      3.83 o 
  -5   5  14        3.45        1.85      3.25 o 
  -4   5  14        0.08       -0.96      1.44 o 
  -3   5  14        2.99        8.54      2.70 o 
  -2   5  14        0.28        1.31      1.66 o 
  -1   5  14        7.61        8.58      3.05 o 
   0   5  14        0.26        0.80      1.17 o 
   1   5  14        0.49       -0.44      0.99 o 
   2   5  14        0.16        0.09      0.99 o 
   3   5  14        0.73        1.37      1.98 o 
   4   5  14        0.61        1.31      1.92 o 
  -3   6  14        0.75        3.29      2.77 o 
  -2   6  14        0.60        4.47      2.42 o 
  -1   6  14        0.11       -0.48      1.48 o 
   0   6  14        0.37        0.89      1.61 o 
   1   6  14        0.04        0.27      1.08 o 
   2   6  14        0.51       -1.03      1.41 o 
  -7   0  15        0.08       -2.79      2.79 o 
  -5   0  15       18.56       17.05      4.93 o 
  -3   0  15        2.42        0.48      1.39 o 
  -1   0  15       33.98       36.94      4.44 o 
   1   0  15        9.40        7.08      2.33 o 
   3   0  15        3.03        2.79      2.14 o 
   5   0  15        2.07        0.95      2.01 o 
  -7   1  15        1.40        2.49      2.01 o 
  -6   1  15        0.15       -1.62      1.62 o 
  -5   1  15        8.32        5.84      2.15 o 
  -4   1  15        1.08        2.30      1.39 o 
  -3   1  15        0.02       -0.52      0.92 o 
  -2   1  15        1.63        3.19      1.08 o 
  -1   1  15        5.01        6.95      1.30 o 
   0   1  15        2.30        1.29      0.66 o 
   1   1  15        9.64       10.28      2.32 o 
   2   1  15        1.23        2.49      1.27 o 
   3   1  15        1.61        1.00      1.06 o 
   4   1  15        1.22       -0.17      0.92 o 
   5   1  15        3.00        5.18      2.04 o 
  -6   2  15        0.63       -0.88      1.28 o 
  -5   2  15       12.00       15.93      3.17 o 
  -4   2  15        0.58       -1.65      1.65 o 
  -3   2  15        0.28        0.02      0.91 o 
  -2   2  15        2.95        4.42      1.23 o 
  -1   2  15        6.39        5.95      1.28 o 
   0   2  15        2.04        3.40      1.17 o 
   1   2  15        3.47        3.41      1.11 o 
   2   2  15        0.71        0.59      0.94 o 
   3   2  15        1.22        3.88      2.68 o 
   4   2  15        0.01        0.56      1.76 o 
   5   2  15        0.08       -1.19      1.45 o 
  -6   3  15        0.08        1.62      2.50 o 
  -5   3  15        0.91        0.72      1.55 o 
  -4   3  15        5.48        8.82      2.83 o 
  -3   3  15        0.37        0.79      1.09 o 
  -2   3  15        2.17        3.65      1.38 o 
  -1   3  15        0.20        0.66      0.71 o 
   0   3  15        4.37        3.15      1.16 o 
   1   3  15        0.18        0.72      0.81 o 
   2   3  15        5.21        3.08      1.27 o 
   3   3  15        1.87        1.26      1.13 o 
   4   3  15        2.58        1.16      1.60 o 
   5   3  15        0.48        0.66      2.03 o 
  -5   4  15        1.25        2.31      2.35 o 
  -4   4  15        1.92        3.42      1.73 o 
  -3   4  15        0.58        2.39      1.44 o 
  -2   4  15        0.04        0.30      1.07 o 
  -1   4  15        0.02        0.78      1.28 o 
   0   4  15        0.39        0.74      1.06 o 
   1   4  15        1.73        3.35      1.50 o 
   2   4  15        0.57        1.26      1.16 o 
   3   4  15        0.10       -1.58      1.77 o 
   4   4  15        0.06        0.39      1.41 o 
  -4   5  15        2.05        3.28      2.67 o 
  -3   5  15        0.07       -0.24      1.34 o 
  -2   5  15        0.04       -1.30      2.04 o 
  -1   5  15        0.30        0.32      1.36 o 
   0   5  15        1.14        0.21      1.68 o 
   1   5  15        0.01        0.93      1.50 o 
   2   5  15        4.79        4.24      1.87 o 
   3   5  15        0.10        0.88      1.40 o 
  -2   6  15        0.27        1.43      2.65 o 
  -1   6  15        0.10        1.48      1.90 o 
   0   6  15        0.27       -1.58      1.90 o 
  -6   0  16        0.52        2.41      2.81 o 
  -4   0  16       28.37       28.96      6.36 o 
  -2   0  16        7.33        8.78      2.32 o 
   0   0  16       14.87       15.51      2.70 o 
   2   0  16        0.23        0.10      1.94 o 
   4   0  16        0.00        4.66      3.62 o 
  -6   1  16        4.11        2.82      1.99 o 
  -5   1  16        0.06        1.30      1.79 o 
  -4   1  16        0.81       -0.09      0.97 o 
  -3   1  16        0.30        0.04      1.03 o 
  -2   1  16        0.20        0.36      1.13 o 
  -1   1  16        0.03        1.59      0.91 o 
   0   1  16        1.41        1.21      0.95 o 
   1   1  16        0.01       -0.90      0.99 o 
   2   1  16        2.04        4.56      1.42 o 
   3   1  16        0.14        0.59      1.00 o 
   4   1  16        1.49        0.98      1.31 o 
  -5   2  16        0.16        3.15      3.12 o 
  -4   2  16        9.45       11.73      2.70 o 
  -3   2  16        0.27        0.58      0.96 o 
  -2   2  16        5.18        8.22      2.05 o 
  -1   2  16        1.41        1.85      1.03 o 
   0   2  16        4.74        4.74      1.63 o 
   1   2  16       10.41       11.12      2.03 o 
   2   2  16        1.27        1.56      1.18 o 
   3   2  16        3.91        3.40      1.58 o 
   4   2  16        0.34        0.56      1.12 o 
  -5   3  16        1.93        5.28      2.56 o 
  -4   3  16        0.10        5.92      2.57 o 
  -3   3  16        0.24        3.82      2.11 o 
  -2   3  16        0.00        1.36      1.21 o 
  -1   3  16        0.04       -0.30      1.29 o 
   0   3  16        0.18        0.30      0.94 o 
   1   3  16        0.02        0.40      1.07 o 
   2   3  16        0.06        2.73      1.77 o 
   3   3  16        1.50        2.10      1.87 o 
   4   3  16        0.25        2.66      2.14 o 
  -4   4  16        0.19        2.35      1.94 o 
  -3   4  16        0.01        1.05      1.38 o 
  -2   4  16        0.28        0.46      1.74 o 
  -1   4  16        0.12        1.35      1.69 o 
   0   4  16        0.50        1.08      1.89 o 
   1   4  16        6.43        5.40      1.84 o 
   2   4  16        0.56        2.59      1.80 o 
   3   4  16        2.46        3.79      2.46 o 
  -2   5  16        0.03        0.72      1.81 o 
  -1   5  16        0.18       -2.16      2.16 o 
   0   5  16        0.10        1.47      1.79 o 
   1   5  16        0.20        1.24      2.00 o 
  -5   0  17        0.16        1.20      2.95 o 
  -3   0  17       15.83        8.61      4.13 o 
  -1   0  17       11.67       12.50      2.58 o 
   1   0  17        0.87        0.68      1.49 o 
   3   0  17        0.14       -0.44      1.61 o 
  -5   1  17        3.60        5.89      2.56 o 
  -4   1  17        0.31       -0.88      1.36 o 
  -3   1  17        5.44        7.23      2.19 o 
  -2   1  17        0.02        0.63      1.10 o 
  -1   1  17        0.77       -0.49      0.94 o 
   0   1  17        0.32        0.77      1.39 o 
   1   1  17       16.97       16.50      2.67 o 
   2   1  17        0.11        0.24      0.90 o 
   3   1  17        0.26       -1.05      1.32 o 
  -4   2  17        0.03       -0.08      1.39 o 
  -3   2  17        4.48        2.08      1.47 o 
  -2   2  17        1.51        2.81      1.43 o 
  -1   2  17        3.69        4.06      1.77 o 
   0   2  17        0.71        0.30      0.89 o 
   1   2  17        1.34        2.17      1.22 o 
   2   2  17        3.40        4.31      1.69 o 
   3   2  17        0.00        0.09      1.02 o 
  -4   3  17        1.14       -0.39      1.32 o 
  -3   3  17        1.11        2.00      1.72 o 
  -2   3  17        0.01        0.24      1.88 o 
  -1   3  17        0.45       -1.32      1.44 o 
   0   3  17        0.77        1.00      1.54 o 
   1   3  17        3.58        1.42      1.49 o 
   2   3  17        1.19        2.92      1.83 o 
  -2   4  17        0.15       -0.36      1.57 o 
  -1   4  17        0.05        0.56      1.47 o 
   0   4  17        0.05        2.80      2.58 o 
   1   4  17        0.51        0.73      1.96 o 
  -4   0  18        3.85        1.14      2.42 o 
  -2   0  18        4.05        1.78      3.16 o 
   0   0  18       13.34       13.12      4.11 o 
   2   0  18        1.29        1.69      2.60 o 
  -3   1  18        0.00       -0.63      1.38 o 
  -2   1  18        3.91        3.59      2.40 o 
  -1   1  18        0.09        1.13      1.40 o 
   0   1  18        3.81        3.59      1.82 o 
   1   1  18        0.17        0.38      1.04 o 
   2   1  18        5.87        2.48      1.47 o 
  -3   2  18        0.27        1.72      2.25 o 
  -2   2  18        2.02        0.64      1.66 o 
  -1   2  18        0.12        1.05      2.04 o 
   0   2  18        4.21        6.45      3.37 o 
   1   2  18        0.06        0.84      1.60 o 
  -1   3  18        0.04       -2.89      2.89 o 
   0   3  18        0.19       -1.11      2.10 o 
                                                 
